# Supplementary material for: Genomic insights and survival dynamics of Campylobacter from ruminants in UHT milk, raw milk and dairy products
Source: Front Microbiol. 2026 Mar 11;17:1791201. doi: 10.3389/fmicb.2026.1791201 (PMC13013509; doi:10.3389/fmicb.2026.1791201)
Supplement: Supplementary file 2 [file Table_1.xlsx]

## Sheet: Foglio1
Sample ID	Host	Source_1	Isolation Source	Collection Date	Species	Sequence Type	Clonal Complex	APH(3')-IIIa	OXA-184	OXA-605	SAT-4	SatA	cmeA	cmeB	cmeC	cmeR	tet(O)	tet(O/M/O)	Tet (O)unito	gyrA	ant(6)-Ia	Predicted Phenotype	Cj0371	Cj0883c	Cj1135	Cj1136	Cj1137c	Cj1138	Cj1145c	Cj1279c	Cj1416c	Cj1417c	Cj1418c	Cj1419c	Cj1420c	Cj1421c	Cj1422c	Cj1426c	Cj1427c	Cj1429c	Cj1432c	Cj1433c	Cj1434c	Cj1435c	Cj1436c	Cj1437c	Cj1438c	Cj1440c	Cj1442c
2016.TE.1499.1.51	Cattle	Animal	Faeces	2015	Campylobacter_jejuni	400	ST-353 complex	.	.	.	.	.	100.00	99.90	100.00	100.00	.	99.84	99.84	gyrA (T86I)		ciprofloxacin, nalidixic acid, tetracycline	100.00	100.00	100.00	100.00	100.00	100.00	100.00	100.00	100.00	100.00	100.00	100.00	100.00	.	.	.	99.58	.	.	.	.	.	.	.	.	.	98.72
2017.TE.13852.1.38	Cattle	Food	Raw milk	2017	Campylobacter_jejuni	3335	ST-206 complex	.	.	99.75	.	.	100.00	99.90	100.00	100.00	.	99.84	99.84	gyrA (T86I)		ampicillin, ciprofloxacin, nalidixic acid, tetracycline	100.00	100.00	99.94	.	.	.	.	100.00	99.87	100.00	100.00	100.00	100.00	.	.	.	.	.	.	.	.	.	.	.	.	.	97.92
2017.TE.13852.1.40	cattle	Animal	Faeces	2017	Campylobacter_jejuni	13816 *	/	100.00	.	99.75	100.00	.	100.00	100.00	100.00	100.00	100.00	.	100.00	gyrA (T86I)		kanamycin, amikacin, ampicillin, ciprofloxacin, nalidixic acid, tetracycline	100.00	100.00	100.00	.	.	.	.	100.00	99.87	100.00	100.00	100.00	100.00	.	.	.	100.00	.	.	.	.	.	.	.	.	.	98.04
2017.TE.13852.1.43	Sheep	Food	Carcass	2017	Campylobacter_jejuni	883	ST-21 complex	.	.	99.75	.	.	100.00	100.00	100.00	100.00	100.00	.	100.00	.		ampicillin, tetracycline	100.00	100.00	99.94	.	.	.	.	100.00	100.00	100.00	100.00	100.00	99.87	100.00	100.00	100.00	100.00	100.00	100.00	84.82	.	100.00	100.00	100.00	.	100.00	100.00
2017.TE.13852.1.44	Sheep	Food	Carcass	2017	Campylobacter_jejuni	883	ST-21 complex	.	.	99.75	.	.	100.00	100.00	100.00	100.00	100.00	.	100.00	.		ampicillin, tetracycline	100.00	100.00	99.94	.	.	.	.	100.00	100.00	100.00	100.00	100.00	100.00	100.00	100.00	100.00	100.00	100.00	100.00	84.82	.	100.00	100.00	100.00	.	100.00	100.00
2017.TE.13852.1.45	Sheep	Food	Carcass	2017	Campylobacter_jejuni	883	ST-21 complex	.	.	99.75	.	.	100.00	100.00	100.00	100.00	100.00	.	100.00	.		ampicillin, tetracycline	100.00	100.00	99.94	.	.	.	.	100.00	100.00	100.00	100.00	100.00	100.00	.	.	100.00	100.00	100.00	100.00	86.72	.	100.00	100.00	100.00	.	100.00	100.00
2017.TE.13852.1.46	Sheep	Animal	Faeces	2017	Campylobacter_jejuni	883	ST-21 complex	.	.	99.75	.	.	100.00	100.00	100.00	100.00	100.00	.	100.00	.		ampicillin, tetracycline	100.00	100.00	99.94	.	.	.	.	100.00	100.00	100.00	100.00	100.00	100.00	99.95	99.95	.	100.00	100.00	100.00	84.73	.	100.00	100.00	100.00	.	100.00	100.00
2017.TE.21233.1.27	Sheep	Animal	Faeces	2017	Campylobacter_jejuni	883	ST-21 complex	.	.	99.75	.	.	100.00	100.00	100.00	100.00	100.00	.	100.00	.		ampicillin, tetracycline	100.00	100.00	99.94	.	.	.	.	100.00	100.00	100.00	100.00	100.00	99.87	100.00	100.00	100.00	100.00	100.00	100.00	88.62	.	100.00	100.00	100.00	.	100.00	100.00
2017.TE.21233.1.28	Sheep	Animal	Faeces	2017	Campylobacter_jejuni	61	ST-61 complex	.	.	99.75	.	.	100.00	100.00	100.00	100.00	100.00	.	100.00	.		ampicillin, tetracycline	100.00	100.00	100.00	.	.	.	.	100.00	99.87	100.00	100.00	100.00	100.00	.	.	.	100.00	.	.	.	.	.	.	.	.	.	98.04
2017.TE.21233.1.29	Cattle	Food	Raw milk	2017	Campylobacter_jejuni	61	ST-61 complex	.	.	99.75	.	.	100.00	100.00	100.00	100.00	.	.		.		ampicillin	100.00	100.00	100.00	.	.	.	.	100.00	99.87	100.00	100.00	100.00	100.00	.	.	.	100.00	.	.	.	.	.	.	.	.	.	98.04
2017.TE.21233.1.30	Cattle	Food	Raw milk	2017	Campylobacter_jejuni	400	ST-353 complex	.	.	.	.	.	100.00	99.90	100.00	100.00	.	99.84	99.85	.		tetracycline	100.00	100.00	.	.	.	.	.	100.00	100.00	100.00	100.00	100.00	100.00	.	.	.	99.58	.	.	.	.	.	.	.	.	.	98.72
2017.TE.21233.1.31	Cattle	Food	Raw milk	2017	Campylobacter_jejuni	21	ST-21 complex	.	.	99.75	.	.	100.00	100.00	100.00	100.00	.	.		gyrA (T86I)		ampicillin, ciprofloxacin, nalidixic acid	100.00	100.00	100.00	90.37	99.90	100.00	100.00	100.00	100.00	100.00	100.00	100.00	100.00	100.00	100.00	100.00	100.00	100.00	100.00	84.82	.	100.00	100.00	100.00	.	100.00	100.00
2017.TE.2432.1.54	Cattle	Food	Raw milk	2016	Campylobacter_jejuni	400	ST-353 complex	.	.	.	.	.	100.00	99.90	100.00	100.00	.	99.84	99.84	.		tetracycline	100.00	100.00	.	.	.	.	.	100.00	100.00	100.00	100.00	100.00	100.00	.	.	.	99.58	.	.	.	.	.	.	.	.	.	98.72
2017.TE.2432.1.55	Cattle	Food	Raw milk	2016	Campylobacter_jejuni	400	ST-353 complex	.	.	.	.	.	100.00	99.90	100.00	100.00	.	99.84	99.84	.		tetracycline	100.00	100.00	.	.	.	.	.	100.00	100.00	100.00	100.00	100.00	100.00	.	.	.	99.58	.	.	.	.	.	.	.	.	.	98.72
2017.TE.2432.1.56	Cattle	Food	Raw milk	2016	Campylobacter_jejuni	400	ST-353 complex	.	.	.	.	.	100.00	99.90	100.00	100.00	.	99.84	99.84	.		tetracycline	100.00	100.00	.	.	.	.	.	100.00	100.00	100.00	100.00	100.00	100.00	.	.	.	99.58	.	.	.	.	.	.	.	.	.	98.72
2017.TE.2432.1.57	Cattle	Food	Raw milk	2016	Campylobacter_jejuni	572	ST-206 complex	.	.	99.75	.	.	100.00	100.00	100.00	100.00	100.00	.	100.00	gyrA (T86I)		ampicillin, ciprofloxacin, nalidixic acid, tetracycline	100.00	100.00	99.94	.	.	.	.	100.00	99.87	100.00	100.00	100.00	100.00	.	.	.	.	.	.	.	.	.	.	.	.	.	97.92
2017.TE.2432.1.58	Cattle	Food	Raw milk	2016	Campylobacter_jejuni	572	ST-206 complex	.	.	99.75	.	.	100.00	100.00	100.00	100.00	100.00	.	100.00	gyrA (T86I)		ampicillin, ciprofloxacin, nalidixic acid, tetracycline	100.00	100.00	99.94	.	.	.	.	100.00	99.87	100.00	100.00	100.00	.	.	.	.	.	.	.	.	.	.	.	.	.	.	97.92
2017.TE.2432.1.59	Cattle	Food	Raw milk	2016	Campylobacter_jejuni	572	ST-206 complex	.	.	99.75	.	.	100.00	100.00	100.00	100.00	100.00	.	100.00	gyrA (T86I)		ampicillin, ciprofloxacin, nalidixic acid, tetracycline	100.00	100.00	99.94	.	.	.	.	100.00	99.87	100.00	100.00	100.00	100.00	.	.	.	.	.	.	.	.	.	.	.	.	.	97.92
2017.TE.2432.1.60	Cattle	Food	Raw milk	2016	Campylobacter_jejuni	572	ST-206 complex	.	.	99.75	.	.	100.00	100.00	100.00	100.00	100.00	.	100.00	gyrA (T86I)		ampicillin, ciprofloxacin, nalidixic acid, tetracycline	100.00	100.00	99.94	.	.	.	.	100.00	99.87	100.00	100.00	100.00	100.00	.	.	.	.	.	.	.	.	.	.	.	.	.	97.92
2017.TE.2432.1.61	Cattle	Food	Raw milk	2016	Campylobacter_jejuni	572	ST-206 complex	.	.	99.75	.	.	100.00	100.00	100.00	100.00	100.00	.	100.00	gyrA (T86I)		ampicillin, ciprofloxacin, nalidixic acid, tetracycline	100.00	100.00	99.94	.	.	.	.	100.00	99.87	100.00	100.00	100.00	.	.	.	.	.	.	.	.	.	.	.	.	.	.	97.92
2017.TE.2432.1.62	Cattle	Food	Raw milk	2016	Campylobacter_jejuni	572	ST-206 complex	.	.	99.75	.	.	100.00	100.00	100.00	100.00	100.00	.	100.00	gyrA (T86I)		ampicillin, ciprofloxacin, nalidixic acid, tetracycline	100.00	100.00	99.94	.	.	.	.	100.00	99.87	100.00	100.00	100.00	99.87	.	.	.	.	.	.	.	.	.	.	.	.	.	97.92
2017.TE.2432.1.64	Cattle	Food	Raw milk	2016	Campylobacter_jejuni	400	ST-353 complex	.	.	.	.	.	100.00	99.90	100.00	100.00	.	99.84	99.84	.		tetracycline	100.00	100.00	.	.	.	.	.	100.00	100.00	100.00	100.00	100.00	100.00	.	.	.	99.58	.	.	.	.	.	.	.	.	.	98.72
2017.TE.2432.1.66	Cattle	Food	Raw milk	2016	Campylobacter_jejuni	400	ST-353 complex	.	.	.	.	.	100.00	99.90	100.00	100.00	.	99.84	100.00	.		tetracycline	100.00	100.00	.	.	.	.	.	100.00	100.00	100.00	100.00	100.00	.	.	.	.	99.58	.	.	.	.	.	.	.	.	.	98.72
2017.TE.2432.1.67	Cattle	Food	Raw milk	2016	Campylobacter_jejuni	572	ST-206 complex	.	.	99.75	.	.	100.00	100.00	100.00	100.00	100.00	.	100.00	gyrA (T86I)		ampicillin, ciprofloxacin, nalidixic acid, tetracycline	100.00	100.00	99.94	.	.	.	.	100.00	99.87	100.00	100.00	100.00	99.87	.	.	.	.	.	.	.	.	.	.	.	.	.	97.92
2017.TE.2432.1.74	Cattle	Food	Raw milk	2016	Campylobacter_jejuni	572	ST-206 complex	.	.	99.75	.	.	100.00	100.00	100.00	100.00	100.00	.		gyrA (T86I)		ampicillin, ciprofloxacin, nalidixic acid, tetracycline	100.00	100.00	99.94	.	.	.	.	100.00	99.87	100.00	100.00	100.00	100.00	.	.	.	.	.	.	.	.	.	.	.	.	.	97.92
2017.TE.2432.1.75	Cattle	Food	Raw milk	2016	Campylobacter_jejuni	52	ST-52 complex	.	.	99.88	.	.	100.00	100.00	100.00	100.00	.	.		gyrA (T86I)		ampicillin, ciprofloxacin, nalidixic acid	100.00	100.00	99.74	.	.	.	.	100.00	99.87	100.00	100.00	100.00	99.87	.	.	.	.	.	.	.	.	.	.	.	.	.	.
2017.TE.2432.1.76	Cattle	Food	Raw milk	2016	Campylobacter_jejuni	572	ST-206 complex	.	.	99.75	.	.	100.00	100.00	100.00	100.00	100.00	.	100.00	gyrA (T86I)		ampicillin, ciprofloxacin, nalidixic acid, tetracycline	100.00	100.00	99.94	.	.	.	.	100.00	99.87	100.00	100.00	100.00	100.00	.	.	.	.	.	.	.	.	.	.	.	.	.	97.92
2017.TE.2432.1.77	Cattle	Food	Raw milk	2016	Campylobacter_jejuni	400	ST-353 complex	.	.	.	.	.	100.00	99.90	100.00	100.00	.	99.84	99.85	.		tetracycline	100.00	100.00	.	.	.	.	.	100.00	100.00	100.00	100.00	100.00	100.00	.	.	.	99.58	.	.	.	.	.	.	.	.	.	98.72
2017.TE.833.1.38	Cattle	Animal	Faeces	2016	Campylobacter_jejuni	2282	ST-206 complex	.	.	99.75	.	.	100.00	100.00	100.00	100.00	.	.		.		ampicillin	100.00	100.00	.	.	.	.	.	100.00	99.87	100.00	100.00	100.00	100.00	.	.	.	.	100.00	.	.	.	.	.	.	.	.	.
2017.TE.833.1.39	Cattle	Animal	Faeces	2016	Campylobacter_jejuni	227	ST-206 complex	.	.	99.75	.	.	100.00	100.00	100.00	100.00	.	.		.		ampicillin	100.00	100.00	99.94	.	.	.	.	100.00	99.87	100.00	100.00	100.00	100.00	.	.	.	100.00	.	.	.	.	.	.	.	.	.	98.72
2017.TE.8356.1.10	Sheep	Animal	Faeces	2017	Campylobacter_jejuni	883	ST-21 complex	.	.	99.75	.	.	100.00	100.00	100.00	100.00	100.00	.	100.00	.		ampicillin, tetracycline	100.00	100.00	99.94	.	.	.	.	100.00	100.00	100.00	100.00	100.00	100.00	100.00	100.00	100.00	100.00	99.89	100.00	85.55	.	100.00	100.00	100.00	.	100.00	100.00
2017.TE.8356.1.11	Sheep	Animal	Faeces	2017	Campylobacter_jejuni	883	ST-21 complex	.	.	99.75	.	.	100.00	100.00	100.00	100.00	100.00	.	100.00	.		ampicillin, tetracycline	100.00	100.00	99.94	.	.	.	.	100.00	100.00	100.00	100.00	100.00	100.00	100.00	100.00	100.00	100.00	100.00	100.00	84.82	.	100.00	100.00	100.00	.	100.00	100.00
2017.TE.8356.1.48	cattle	Animal	Faeces	2017	Campylobacter_jejuni	13816*	/	100.00	.	99.75	100.00	.	100.00	100.00	100.00	100.00	100.00	.	100.00	gyrA (T86I)		kanamycin, amikacin, ampicillin, ciprofloxacin, nalidixic acid, tetracycline	100.00	100.00	100.00	.	.	.	.	100.00	99.87	100.00	100.00	100.00	99.87	.	.	.	100.00	.	.	.	.	.	.	.	.	.	98.04
2017.TE.8356.1.7	Sheep	Animal	Faeces	2017	Campylobacter_jejuni	883	ST-21 complex	.	.	99.75	.	.	100.00	100.00	100.00	100.00	.	.		.		ampicillin	100.00	100.00	99.94	.	.	.	.	100.00	100.00	100.00	100.00	100.00	100.00	100.00	100.00	100.00	100.00	99.89	100.00	84.19	.	100.00	100.00	100.00	.	100.00	100.00
2017.TE.8356.1.8	Sheep	Animal	Faeces	2017	Campylobacter_jejuni	883	ST-21 complex	.	.	99.75	.	.	100.00	100.00	100.00	100.00	.	.		.		ampicillin	100.00	100.00	99.94	.	.	.	.	100.00	100.00	100.00	100.00	100.00	100.00	100.00	100.00	100.00	100.00	100.00	100.00	86.09	.	100.00	100.00	100.00	.	100.00	100.00
2017.TE.8356.1.9	Sheep	Animal	Faeces	2017	Campylobacter_jejuni	883	ST-21 complex	.	.	99.75	.	.	100.00	100.00	100.00	100.00	100.00	.	100.00	.		ampicillin, tetracycline	100.00	100.00	99.94	.	.	.	.	100.00	100.00	100.00	100.00	100.00	99.87	100.00	100.00	100.00	100.00	.	100.00	86.72	.	100.00	100.00	100.00	.	100.00	100.00
2018.TE.12927.1.10	Cattle	Animal	Faeces	2018	Campylobacter_jejuni	50	ST-21 complex	.	.	99.75	.	.	100.00	100.00	100.00	100.00	.	.		gyrA (T86I)		ampicillin, ciprofloxacin, nalidixic acid	100.00	100.00	100.00	100.00	100.00	85.64	100.00	100.00	99.87	100.00	100.00	100.00	99.87	.	.	.	.	99.35	.	.	.	.	.	.	.	.	.
2018.TE.12927.1.11	Cattle	Animal	Faeces	2018	Campylobacter_jejuni	50	ST-21 complex	.	.	99.75	.	98.20	100.00	100.00	100.00	100.00	.	99.84	99.85	gyrA (T86I)	ant(6)-la	streptomycin, ampicillin, ciprofloxacin, nalidixic acid, tetracycline	100.00	100.00	100.00	85.68	100.00	100.00	100.00	100.00	99.87	100.00	100.00	100.00	100.00	.	.	.	.	.	.	.	.	.	.	.	.	.	.
2018.TE.12927.1.12	Cattle	Animal	Faeces	2018	Campylobacter_jejuni	137	ST-45 complex	.	100.00	.	.	.	100.00	99.90	100.00	99.84	.	.		.		ampicillin	100.00	100.00	.	.	.	.	.	100.00	97.24	100.00	100.00	100.00	100.00	.	.	.	.	99.35	.	.	.	.	.	.	.	.	98.10
2018.TE.12927.1.13	Cattle	Animal	Faeces	2018	Campylobacter_jejuni	50	ST-21 complex	.	.	99.75	.	98.20	100.00	100.00	100.00	100.00	.	99.84	99.85	gyrA (T86I)	ant(6)-la	streptomycin, ampicillin, ciprofloxacin, nalidixic acid, tetracycline	100.00	100.00	100.00	100.00	100.00	84.96	100.00	100.00	99.87	100.00	100.00	100.00	99.87	.	.	.	.	.	.	.	.	.	.	.	.	.	.
2018.TE.12927.1.14	Cattle	Animal	Faeces	2018	Campylobacter_jejuni	3720	ST-49 complex	.	.	99.75	.	.	100.00	99.90	100.00	100.00	.	.		.		ampicillin	100.00	100.00	.	.	.	.	.	100.00	99.87	100.00	100.00	100.00	100.00	.	.	.	.	.	.	.	.	.	.	.	.	.	.
2018.TE.12927.1.15	Cattle	Animal	Faeces	2018	Campylobacter_jejuni	3720	ST-49 complex	.	.	99.75	.	.	100.00	99.90	100.00	100.00	.	.		.		ampicillin	100.00	100.00	.	.	.	.	.	100.00	99.87	100.00	100.00	100.00	100.00	.	.	.	.	.	.	.	.	.	.	.	.	.	.
2018.TE.12927.1.16	Cattle	Animal	Faeces	2018	Campylobacter_jejuni	50	ST-21 complex	.	.	99.75	.	98.20	100.00	100.00	100.00	100.00	.	99.84	99.84	gyrA (T86I)	ant(6)-la	streptomycin, ampicillin, ciprofloxacin, nalidixic acid, tetracycline	100.00	100.00	100.00	100.00	100.00	85.98	100.00	100.00	99.87	100.00	100.00	100.00	100.00	.	.	.	.	.	.	.	.	.	.	.	.	.	.
2018.TE.12927.1.4	Cattle	Animal	Faeces	?	Campylobacter_jejuni	3335	ST-206 complex	.	.	99.75	.	.	100.00	99.90	100.00	100.00	.	99.84	99.84	gyrA (T86I)		ampicillin, ciprofloxacin, nalidixic acid, tetracycline	100.00	100.00	99.94	.	.	.	.	100.00	99.87	100.00	100.00	100.00	100.00	.	.	.	.	.	.	.	.	.	.	.	.	.	97.92
2018.TE.12927.1.5	Cattle	Animal	Faeces	?	Campylobacter_jejuni	50	ST-21 complex	.	.	99.75	.	98.20	100.00	100.00	100.00	100.00	.	99.84	99.84	gyrA (T86I)	ant(6)-la	streptomycin, ampicillin, ciprofloxacin, nalidixic acid, tetracycline	100.00	100.00	100.00	100.00	100.00	85.98	100.00	100.00	99.87	100.00	100.00	100.00	100.00	.	.	.	.	.	.	.	.	.	.	.	.	.	.
2018.TE.12927.1.6	Cattle	Animal	Faeces	?	Campylobacter_jejuni	137	ST-45 complex	.	100.00	.	.	.	100.00	99.90	100.00	100.00	.	.		.		ampicillin	100.00	100.00	.	.	.	.	.	100.00	97.24	100.00	100.00	100.00	100.00	.	.	.	.	99.35	.	.	.	.	.	.	.	.	98.10
2018.TE.12927.1.7	Cattle	Animal	Faeces	?	Campylobacter_jejuni	3720	ST-49 complex	.	.	99.75	.	.	100.00	99.90	100.00	100.00	.	.		.		ampicillin	100.00	100.00	.	.	.	.	.	100.00	99.87	100.00	100.00	100.00	100.00	.	.	.	.	.	.	.	.	.	.	.	.	.	.
2018.TE.12927.1.8	Cattle	Animal	Faeces	?	Campylobacter_jejuni	3720	ST-49 complex	.	.	99.75	.	.	100.00	99.90	100.00	100.00	.	.		.		ampicillin	100.00	100.00	.	.	.	.	.	100.00	99.87	100.00	100.00	100.00	100.00	.	.	.	.	.	.	.	.	.	.	.	.	.	.
2018.TE.13542.1.10	Cattle	Animal	Faeces	?	Campylobacter_jejuni	137	ST-45 complex	.	100.00	.	.	.	100.00	99.90	100.00	99.84	.	.		.		ampicillin	100.00	100.00	.	.	.	.	.	100.00	97.24	100.00	100.00	100.00	100.00	.	.	.	.	99.35	.	.	.	.	.	.	.	.	98.10
2018.TE.13542.1.11	Cattle	Animal	Faeces	?	Campylobacter_jejuni	50	ST-21 complex	.	.	99.75	.	98.20	100.00	100.00	100.00	100.00	.	99.84	99.85	gyrA (T86I)	ant(6)-la	streptomycin, ampicillin, ciprofloxacin, nalidixic acid, tetracycline	100.00	100.00	100.00	100.00	100.00	85.64	100.00	100.00	99.87	100.00	100.00	100.00	99.87	.	.	.	.	.	.	.	.	.	.	.	.	.	.
2018.TE.13542.1.12	Cattle	Animal	Faeces	?	Campylobacter_jejuni	3720	ST-49 complex	.	.	99.75	.	.	100.00	99.90	100.00	100.00	.	.		.		ampicillin	100.00	100.00	.	.	.	.	.	100.00	99.87	100.00	100.00	100.00	100.00	.	.	.	.	.	.	.	.	.	.	.	.	.	.
2018.TE.13542.1.13	Cattle	Animal	Faeces	?	Campylobacter_jejuni	3720	ST-49 complex	.	.	99.75	.	.	100.00	99.90	100.00	100.00	.	.		.		ampicillin	100.00	100.00	.	.	.	.	.	100.00	99.87	100.00	100.00	100.00	100.00	.	.	.	.	.	.	.	.	.	.	.	.	.	.
2018.TE.13542.1.14	Cattle	Animal	Faeces	?	Campylobacter_jejuni	50	ST-21 complex	.	.	99.75	.	98.20	100.00	100.00	100.00	100.00	.	99.84	99.84	gyrA (T86I)	ant(6)-la	streptomycin, ampicillin, ciprofloxacin, nalidixic acid, tetracycline	100.00	100.00	100.00	100.00	100.00	100.00	100.00	100.00	99.87	100.00	100.00	100.00	100.00	.	.	.	.	.	.	.	.	.	.	.	.	.	.
2018.TE.13542.1.2	Cattle	Animal	Faeces	?	Campylobacter_jejuni	3335	ST-206 complex	.	.	99.75	.	.	100.00	99.90	100.00	100.00	.	99.84	99.84	gyrA (T86I)		ampicillin, ciprofloxacin, nalidixic acid, tetracycline	100.00	100.00	99.94	.	.	.	.	100.00	99.87	100.00	100.00	100.00	100.00	.	.	.	.	.	.	.	.	.	.	.	.	.	97.92
2018.TE.13542.1.28	Cattle	Food	Cheese	2018	Campylobacter_jejuni	883	ST-21 complex	.	.	99.75	.	.	100.00	100.00	100.00	100.00	100.00	.	100.00	.		ampicillin, tetracycline	100.00	100.00	99.94	.	.	.	.	100.00	100.00	100.00	100.00	100.00	100.00	100.00	100.00	100.00	100.00	100.00	100.00	86.09	.	100.00	100.00	100.00	.	100.00	100.00
2018.TE.13542.1.3	Cattle	Animal	Faeces	?	Campylobacter_jejuni	50	ST-21 complex	.	.	99.75	.	98.20	100.00	100.00	100.00	100.00	.	99.84	99.85	gyrA (T86I)	ant(6)-la	streptomycin, ampicillin, ciprofloxacin, nalidixic acid, tetracycline	100.00	100.00	100.00	100.00	100.00	100.00	100.00	100.00	99.87	100.00	100.00	100.00	100.00	.	.	.	.	.	.	.	.	.	.	.	.	.	.
2018.TE.13542.1.4	Cattle	Animal	Faeces	?	Campylobacter_jejuni	137	ST-45 complex	.	100.00	.	.	.	100.00	99.90	100.00	100.00	.	.		.		ampicillin	100.00	100.00	.	.	.	.	.	100.00	97.24	100.00	100.00	100.00	100.00	.	.	.	.	99.35	.	.	.	.	.	.	.	.	98.10
2018.TE.13542.1.5	Cattle	Animal	Faeces	?	Campylobacter_jejuni	3720	ST-49 complex	.	.	99.75	.	.	100.00	99.90	100.00	100.00	.	.		.		ampicillin	100.00	100.00	.	.	.	.	.	100.00	99.87	100.00	100.00	100.00	100.00	.	.	.	.	.	.	.	.	.	.	.	.	.	.
2018.TE.13542.1.51	Cattle	Food	Raw milk	?	Campylobacter_jejuni	3720	ST-49 complex	.	.	99.75	.	.	100.00	99.90	100.00	100.00	.	.		.		ampicillin	100.00	100.00	.	.	.	.	.	100.00	99.87	100.00	100.00	100.00	100.00	.	.	.	.	.	.	.	.	.	.	.	.	.	.
2018.TE.13542.1.52	Cattle	Food	Raw milk	?	Campylobacter_jejuni	3720	ST-49 complex	.	.	99.75	.	.	100.00	99.90	100.00	100.00	.	.		.		ampicillin	100.00	100.00	.	.	.	.	.	100.00	99.87	100.00	100.00	100.00	100.00	.	.	.	.	.	.	.	.	.	.	.	.	.	.
2018.TE.13542.1.6	Cattle	Animal	Faeces	?	Campylobacter_jejuni	3720	ST-49 complex	.	.	99.75	.	.	100.00	99.90	100.00	100.00	.	.		.		ampicillin	100.00	100.00	.	.	.	.	.	100.00	99.87	100.00	100.00	100.00	100.00	.	.	.	.	.	.	.	.	.	.	.	.	.	.
2018.TE.13542.1.8	Cattle	Animal	Faeces	?	Campylobacter_jejuni	50	ST-21 complex	.	.	99.75	.	.	100.00	100.00	100.00	100.00	.	.		gyrA (T86I)		ampicillin, ciprofloxacin, nalidixic acid	100.00	100.00	100.00	100.00	100.00	83.93	.	100.00	99.87	100.00	100.00	100.00	99.87	.	.	.	.	99.35	.	.	.	.	.	.	.	.	.
2018.TE.15155.1.10	Cattle	Animal	Faeces	?	Campylobacter_jejuni	25	ST-45 complex	.	100.00	.	.	.	100.00	99.90	100.00	100.00	.	.		.		ampicillin	100.00	100.00	.	.	.	.	.	100.00	97.24	100.00	100.00	100.00	.	.	.	.	.	.	.	.	.	.	.	.	.	.	.
2018.TE.15155.1.11	Cattle	Food	Raw milk	?	Campylobacter_jejuni	21	ST-21 complex	.	.	99.75	.	.	100.00	100.00	100.00	100.00	.	.		gyrA (T86I)		ampicillin, ciprofloxacin, nalidixic acid	100.00	100.00	100.00	100.00	100.00	100.00	100.00	100.00	99.87	100.00	100.00	100.00	100.00	100.00	100.00	100.00	100.00	99.89	100.00	86.72	.	100.00	100.00	100.00	.	100.00	100.00
2018.TE.15155.1.12	Cattle	Food	Raw milk	?	Campylobacter_jejuni	21	ST-21 complex	.	.	99.75	.	.	100.00	100.00	100.00	100.00	.	.		gyrA (T86I)		ampicillin, ciprofloxacin, nalidixic acid	100.00	100.00	100.00	100.00	100.00	91.62	100.00	100.00	99.87	100.00	100.00	100.00	100.00	100.00	100.00	100.00	100.00	100.00	100.00	85.82	.	100.00	100.00	100.00	.	100.00	100.00
2018.TE.15155.1.14	Cattle	Food	Raw milk	?	Campylobacter_jejuni	21	ST-21 complex	.	.	99.75	.	.	100.00	100.00	100.00	100.00	.	.		gyrA (T86I)		ampicillin, ciprofloxacin, nalidixic acid	100.00	100.00	100.00	100.00	100.00	90.94	100.00	100.00	99.87	100.00	100.00	100.00	100.00	100.00	100.00	100.00	100.00	99.89	100.00	85.09	.	100.00	100.00	100.00	.	100.00	100.00
2018.TE.15155.1.15	Cattle	Food	Raw milk	?	Campylobacter_jejuni	21	ST-21 complex	.	.	99.75	.	.	100.00	100.00	100.00	100.00	.	.		.		ampicillin	100.00	100.00	99.94	99.57	100.00	100.00	100.00	100.00	100.00	100.00	100.00	100.00	99.87	100.00	100.00	99.88	100.00	100.00	100.00	84.82	.	100.00	100.00	100.00	.	100.00	100.00
2018.TE.15155.1.16	Cattle	Food	Raw milk	?	Campylobacter_jejuni	61	ST-61 complex	.	.	99.75	.	.	100.00	100.00	100.00	99.84	.	.		.		ampicillin	100.00	100.00	100.00	.	.	.	.	100.00	99.87	100.00	100.00	100.00	100.00	.	.	.	100.00	.	.	.	.	.	.	.	.	.	98.04
2018.TE.15155.1.17	Cattle	Food	Raw milk	?	Campylobacter_jejuni	61	ST-61 complex	.	.	99.75	.	.	100.00	100.00	100.00	99.84	.	.		.		ampicillin	100.00	100.00	100.00	.	.	.	.	100.00	99.87	100.00	100.00	100.00	100.00	.	.	.	100.00	.	.	.	.	.	.	.	.	.	98.04
2018.TE.15155.1.18	Cattle	Food	Raw milk	?	Campylobacter_jejuni	61	ST-61 complex	.	.	99.75	.	.	100.00	100.00	100.00	99.84	.	.		.		ampicillin	100.00	100.00	100.00	.	.	.	.	100.00	99.87	100.00	100.00	100.00	100.00	.	.	.	100.00	.	.	.	.	.	.	.	.	.	98.04
2018.TE.15155.1.19	Cattle	Food	Raw milk	?	Campylobacter_jejuni	61	ST-61 complex	.	.	99.75	.	.	100.00	100.00	100.00	99.84	.	.		.		ampicillin	100.00	100.00	100.00	.	.	.	.	100.00	99.87	100.00	100.00	100.00	100.00	.	.	.	100.00	.	.	.	.	.	.	.	.	.	98.04
2018.TE.15155.1.20	Cattle	Food	Raw milk	?	Campylobacter_jejuni	61	ST-61 complex	.	.	99.75	.	.	100.00	100.00	100.00	99.84	.	.		.		ampicillin	100.00	100.00	100.00	.	.	.	.	100.00	99.87	100.00	100.00	100.00	100.00	.	.	.	100.00	.	.	.	.	.	.	.	.	.	98.04
2018.TE.15155.1.5	Cattle	Animal	Faeces	?	Campylobacter_jejuni	42	ST-42 complex	.	.	.	.	.	100.00	99.90	100.00	100.00	.	.		.		Sensitive	100.00	100.00	100.00	.	.	.	.	100.00	100.00	100.00	100.00	99.87	100.00	.	.	.	100.00	99.35	.	.	.	.	.	.	.	.	.
2018.TE.15155.1.7	Cattle	Animal	Faeces	?	Campylobacter_jejuni	42	ST-42 complex	.	.	.	.	.	100.00	99.90	100.00	100.00	.	.		.		Sensitive	100.00	100.00	100.00	.	.	.	.	100.00	100.00	100.00	100.00	99.87	100.00	.	.	.	100.00	.	.	.	.	.	.	.	.	.	.
2018.TE.15155.1.9	Cattle	Animal	Faeces	?	Campylobacter_jejuni	21	ST-21 complex	.	.	99.75	.	.	100.00	100.00	100.00	100.00	.	.		.		ampicillin	100.00	100.00	100.00	100.00	100.00	100.00	100.00	100.00	100.00	100.00	100.00	100.00	100.00	100.00	100.00	100.00	100.00	100.00	100.00	84.19	.	100.00	100.00	100.00	.	100.00	100.00
2018.TE.15782.1.10	Cattle	Food	Raw milk	?	Campylobacter_jejuni	3335	ST-206 complex	.	.	99.75	.	.	100.00	99.90	100.00	100.00	.	99.84	99.84	gyrA (T86I)		ampicillin, ciprofloxacin, nalidixic acid, tetracycline	100.00	100.00	99.94	.	.	.	.	100.00	99.87	100.00	100.00	100.00	100.00	.	.	.	.	.	.	.	.	.	.	.	.	.	97.92
2018.TE.15782.1.11	Cattle	Food	Raw milk	?	Campylobacter_jejuni	3335	ST-206 complex	.	.	99.75	.	.	100.00	99.90	100.00	100.00	.	99.84	99.84	gyrA (T86I)		ampicillin, ciprofloxacin, nalidixic acid, tetracycline	100.00	100.00	99.94	.	.	.	.	100.00	99.87	100.00	100.00	100.00	100.00	.	.	.	.	.	.	.	.	.	.	.	.	.	97.92
2018.TE.15782.1.12	Cattle	Food	Raw milk	?	Campylobacter_jejuni	50	ST-21 complex	.	.	99.75	.	98.20	100.00	100.00	100.00	100.00	.	99.84	99.84	gyrA (T86I)	ant(6)-la	streptomycin, ampicillin, ciprofloxacin, nalidixic acid, tetracycline	100.00	100.00	100.00	85.51	100.00	100.00	.	100.00	99.87	100.00	100.00	100.00	100.00	.	.	.	.	.	.	.	.	.	.	.	.	.	.
2018.TE.15782.1.13	Cattle	Food	Raw milk	?	Campylobacter_jejuni	50	ST-21 complex	.	.	99.75	.	98.20	100.00	100.00	100.00	100.00	.	99.84	99.84	gyrA (T86I)	ant(6)-la	streptomycin, ampicillin, ciprofloxacin, nalidixic acid, tetracycline	100.00	100.00	100.00	100.00	100.00	100.00	.	100.00	99.87	100.00	100.00	100.00	100.00	.	.	.	.	.	.	.	.	.	.	.	.	.	.
2018.TE.15782.1.14	Cattle	Food	Raw milk	?	Campylobacter_jejuni	137	ST-45 complex	.	100.00	.	.	.	100.00	99.90	100.00	100.00	.	.		.		ampicillin	100.00	100.00	.	.	.	.	.	100.00	97.24	100.00	100.00	100.00	100.00	.	.	.	.	99.35	.	.	.	.	.	.	.	.	98.10
2018.TE.15782.1.15	Cattle	Food	Raw milk	?	Campylobacter_jejuni	137	ST-45 complex	.	100.00	.	.	.	100.00	99.90	100.00	100.00	.	.		.		ampicillin	100.00	100.00	.	.	.	.	.	100.00	97.24	100.00	100.00	100.00	100.00	.	.	.	.	99.35	.	.	.	.	.	.	.	.	98.10
2018.TE.15782.1.16	Cattle	Food	Raw milk	?	Campylobacter_jejuni	3720	ST-49 complex	.	.	99.75	.	.	100.00	99.90	100.00	100.00	.	.		.		ampicillin	100.00	100.00	.	.	.	.	.	100.00	99.87	100.00	100.00	100.00	100.00	.	.	.	.	.	.	.	.	.	.	.	.	.	.
2018.TE.15782.1.17	Cattle	Food	Raw milk	?	Campylobacter_jejuni	3720	ST-49 complex	.	.	99.75	.	.	100.00	99.90	100.00	100.00	.	.		.		ampicillin	100.00	100.00	.	.	.	.	.	100.00	99.87	100.00	100.00	100.00	100.00	.	.	.	.	.	.	.	.	.	.	.	.	.	.
2018.TE.15782.1.18	Cattle	Food	Raw milk	?	Campylobacter_jejuni	50	ST-21 complex	.	.	99.75	.	98.20	100.00	100.00	100.00	100.00	.	99.84	99.84	gyrA (T86I)	ant(6)-la	streptomycin, ampicillin, ciprofloxacin, nalidixic acid, tetracycline	100.00	100.00	100.00	100.00	100.00	87.01	.	100.00	99.87	100.00	100.00	100.00	100.00	.	.	.	.	.	.	.	.	.	.	.	.	.	.
2018.TE.15782.1.19	Cattle	Food	Raw milk	?	Campylobacter_jejuni	50	ST-21 complex	.	.	99.75	.	98.20	100.00	100.00	100.00	100.00	.	99.84	99.84	gyrA (T86I)	ant(6)-la	streptomycin, ampicillin, ciprofloxacin, nalidixic acid, tetracycline	100.00	100.00	100.00	100.00	100.00	87.01	.	100.00	99.87	100.00	100.00	100.00	100.00	.	.	.	.	.	.	.	.	.	.	.	.	.	.
2018.TE.15782.1.2	Cattle	Food	Raw milk	?	Campylobacter_jejuni	50	ST-21 complex	.	.	99.75	.	98.20	100.00	100.00	100.00	100.00	.	99.84	99.84	gyrA (T86I)	ant(6)-la	streptomycin, ampicillin, ciprofloxacin, nalidixic acid, tetracycline	100.00	100.00	100.00	100.00	100.00	100.00	.	100.00	99.87	100.00	100.00	100.00	100.00	.	.	.	.	.	.	.	.	.	.	.	.	.	.
2018.TE.15782.1.20	Cattle	Food	Raw milk	?	Campylobacter_jejuni	3720	ST-49 complex	.	.	99.75	.	.	100.00	99.90	100.00	100.00	.	.		.		ampicillin	100.00	100.00	.	.	.	.	.	100.00	99.87	100.00	100.00	100.00	100.00	.	.	.	.	.	.	.	.	.	.	.	.	.	.
2018.TE.15782.1.21	Cattle	Food	Raw milk	?	Campylobacter_jejuni	3720	ST-49 complex	.	.	99.75	.	.	100.00	99.90	100.00	100.00	.	.		.		ampicillin	100.00	100.00	.	.	.	.	.	100.00	99.87	100.00	100.00	100.00	100.00	.	.	.	.	.	.	.	.	.	.	.	.	.	.
2018.TE.15782.1.22	Cattle	Animal	Faeces	?	Campylobacter_jejuni	19	ST-21 complex	.	.	99.75	.	.	100.00	100.00	100.00	100.00	.	.		.		ampicillin	100.00	100.00	100.00	100.00	100.00	85.47	100.00	100.00	99.87	100.00	100.00	100.00	100.00	.	.	.	.	.	.	.	.	.	.	.	.	.	.
2018.TE.15782.1.23	Cattle	Animal	Faeces	?	Campylobacter_jejuni	19	ST-21 complex	.	.	99.75	.	.	100.00	100.00	100.00	100.00	.	.		.		ampicillin	100.00	100.00	100.00	100.00	100.00	85.47	100.00	100.00	99.87	100.00	100.00	100.00	100.00	.	.	.	.	.	.	.	.	.	.	.	.	.	.
2018.TE.15782.1.24	Cattle	Animal	Faeces	?	Campylobacter_jejuni	572	ST-206 complex	.	.	99.75	.	.	100.00	100.00	100.00	100.00	.	.		.		ampicillin	100.00	100.00	99.94	.	.	.	.	100.00	99.87	100.00	100.00	100.00	100.00	.	.	.	.	.	.	.	.	.	.	.	.	.	97.92
2018.TE.15782.1.26	Cattle	Animal	Faeces	?	Campylobacter_jejuni	19	ST-21 complex	.	.	99.75	.	.	100.00	100.00	100.00	100.00	.	.		.		ampicillin	100.00	100.00	100.00	87.04	100.00	100.00	.	100.00	99.87	100.00	100.00	100.00	100.00	.	.	.	.	.	.	.	.	.	.	.	.	.	.
2018.TE.15782.1.27	Cattle	Animal	Faeces	?	Campylobacter_jejuni	572	ST-206 complex	.	.	99.75	.	.	100.00	100.00	100.00	100.00	.	.		.		ampicillin	100.00	100.00	99.94	.	.	.	.	100.00	99.87	100.00	100.00	100.00	100.00	.	.	.	.	.	.	.	.	.	.	.	.	.	97.92
2018.TE.15782.1.28	Cattle	Animal	Faeces	?	Campylobacter_jejuni	572	ST-206 complex	.	.	99.75	.	.	100.00	100.00	100.00	100.00	.	.		.		ampicillin	100.00	100.00	99.94	.	.	.	.	100.00	99.87	100.00	100.00	100.00	100.00	.	.	.	.	.	.	.	.	.	.	.	.	.	97.92
2018.TE.15782.1.29	Cattle	Animal	Faeces	?	Campylobacter_jejuni	19	ST-21 complex	.	.	99.75	.	.	100.00	100.00	100.00	100.00	.	.		.		ampicillin	100.00	100.00	100.00	100.00	100.00	100.00	.	100.00	99.87	100.00	100.00	100.00	100.00	.	.	.	.	.	.	.	.	.	.	.	.	.	.
2018.TE.15782.1.30	Cattle	Animal	Faeces	?	Campylobacter_jejuni	572	ST-206 complex	.	.	99.75	.	.	100.00	100.00	100.00	100.00	.	.		.		ampicillin	100.00	100.00	99.94	.	.	.	.	100.00	99.87	100.00	100.00	100.00	100.00	.	.	.	.	.	.	.	.	.	.	.	.	.	97.92
2018.TE.15782.1.31	Cattle	Animal	Faeces	?	Campylobacter_jejuni	19	ST-21 complex	.	.	99.75	.	.	100.00	100.00	100.00	100.00	.	.		.		ampicillin	100.00	100.00	100.00	100.00	100.00	100.00	100.00	100.00	99.87	100.00	100.00	100.00	100.00	.	.	.	.	.	.	.	.	.	.	.	.	.	.
2018.TE.15782.1.32	Cattle	Animal	Faeces	?	Campylobacter_jejuni	19	ST-21 complex	.	.	99.75	.	.	100.00	100.00	100.00	100.00	.	.		.		ampicillin	100.00	100.00	100.00	100.00	100.00	100.00	.	100.00	99.87	100.00	100.00	100.00	100.00	.	.	.	.	.	.	.	.	.	.	.	.	.	.
2018.TE.15782.1.33	Cattle	Animal	Faeces	?	Campylobacter_jejuni	572	ST-206 complex	.	.	99.75	.	.	100.00	100.00	100.00	100.00	.	.		.		ampicillin	100.00	100.00	99.94	.	.	.	.	100.00	99.87	100.00	100.00	100.00	100.00	.	.	.	.	.	.	.	.	.	.	.	.	.	97.92
2018.TE.15782.1.34	Cattle	Animal	Faeces	?	Campylobacter_jejuni	42	ST-42 complex	.	.	.	.	.	100.00	99.90	100.00	100.00	.	.		.		Sensitive	100.00	100.00	100.00	.	.	.	.	100.00	100.00	100.00	100.00	99.87	100.00	.	.	.	100.00	99.35	.	.	.	.	.	.	.	.	.
2018.TE.15782.1.35	Cattle	Animal	Faeces	?	Campylobacter_jejuni	572	ST-206 complex	.	.	99.75	.	.	100.00	100.00	100.00	100.00	.	.		.		ampicillin	100.00	100.00	99.94	.	.	.	.	100.00	99.87	100.00	100.00	100.00	100.00	.	.	.	.	.	.	.	.	.	.	.	.	.	97.92
2018.TE.15782.1.36	Cattle	Animal	Faeces	?	Campylobacter_jejuni	572	ST-206 complex	.	.	99.75	.	.	100.00	100.00	100.00	100.00	.	.		.		ampicillin	100.00	100.00	99.94	.	.	.	.	100.00	99.87	100.00	100.00	100.00	100.00	.	.	.	.	.	.	.	.	.	.	.	.	.	97.92
2018.TE.15782.1.38	Cattle	Animal	Faeces	?	Campylobacter_jejuni	1721	/	.	.	99.75	.	.	100.00	99.90	100.00	100.00	100.00	.	100.00	.		ampicillin, tetracycline	100.00	100.00	.	.	.	.	.	100.00	.	.	.	.	.	.	.	.	.	.	.	.	.	.	.	.	.	.	98.04
2018.TE.15782.1.39	Cattle	Animal	Faeces	?	Campylobacter_jejuni	432	ST-61 complex	.	.	99.75	.	.	100.00	100.00	100.00	100.00	.	.		.		ampicillin	100.00	100.00	100.00	.	.	.	.	100.00	99.87	100.00	100.00	100.00	.	.	.	.	100.00	.	.	.	.	.	.	.	.	.	98.53
2018.TE.15782.1.41	Cattle	Animal	Faeces	2018	Campylobacter_jejuni	1721	/	.	.	99.75	.	.	100.00	99.90	100.00	100.00	100.00	.	100.00	.		ampicillin, tetracycline	100.00	100.00	.	.	.	.	.	100.00	.	.	.	.	.	.	.	.	.	.	.	.	.	.	.	.	.	.	98.04
2018.TE.15782.1.42	Cattle	Animal	Faeces	2018	Campylobacter_jejuni	1751	ST-42 complex	.	.	.	.	.	100.00	99.90	100.00	100.00	.	.		gyrA (T86I)		ciprofloxacin, nalidixic acid	100.00	100.00	100.00	.	.	.	.	100.00	99.87	100.00	100.00	100.00	100.00	.	.	.	.	.	.	.	.	.	.	.	.	.	.
2018.TE.15782.1.43	Cattle	Animal	Faeces	2018	Campylobacter_jejuni	49	ST-49 complex	.	.	99.88	.	.	100.00	100.00	100.00	99.84	.	99.84	99.84	.		ampicillin, tetracycline	100.00	100.00	.	.	.	.	.	100.00	99.87	100.00	100.00	100.00	100.00	.	.	.	.	.	.	.	.	.	.	.	.	.	.
2018.TE.15782.1.44	Cattle	Animal	Faeces	2018	Campylobacter_jejuni	49	ST-49 complex	.	.	99.88	.	.	100.00	100.00	100.00	99.84	.	99.84	99.84	.		ampicillin, tetracycline	100.00	100.00	.	.	.	.	.	100.00	99.87	100.00	100.00	100.00	100.00	.	.	.	.	.	.	.	.	.	.	.	.	.	.
2018.TE.15782.1.45	Cattle	Animal	Faeces	2018	Campylobacter_jejuni	19	ST-21 complex	.	.	99.75	.	.	100.00	100.00	100.00	100.00	.	.		.		ampicillin	100.00	100.00	100.00	100.00	100.00	99.49	.	100.00	99.87	100.00	100.00	100.00	100.00	.	.	.	.	.	.	.	.	.	.	.	.	.	.
2018.TE.15782.1.46	Cattle	Animal	Faeces	2018	Campylobacter_jejuni	572	ST-206 complex	.	.	99.75	.	.	100.00	100.00	100.00	100.00	.	.		.		ampicillin	100.00	100.00	99.94	.	.	.	.	100.00	99.87	100.00	100.00	100.00	100.00	.	.	.	.	.	.	.	.	.	.	.	.	.	97.92
2018.TE.15782.1.47	Cattle	Animal	Faeces	2018	Campylobacter_jejuni	572	ST-206 complex	.	.	99.75	.	.	100.00	100.00	100.00	100.00	.	.		.		ampicillin	100.00	100.00	99.94	.	.	.	.	100.00	99.87	100.00	100.00	100.00	100.00	.	.	.	.	.	.	.	.	.	.	.	.	.	97.92
2018.TE.15782.1.49	Cattle	Animal	Faeces	2018	Campylobacter_jejuni	49	ST-49 complex	.	.	99.88	.	.	100.00	100.00	100.00	99.84	.	99.84	99.85	.		ampicillin, tetracycline	100.00	100.00	.	.	.	.	.	100.00	99.87	100.00	100.00	100.00	.	.	.	.	.	.	.	.	.	.	.	.	.	.	.
2018.TE.15782.1.50	Cattle	Animal	Faeces	2018	Campylobacter_jejuni	572	ST-206 complex	.	.	99.75	.	.	100.00	100.00	100.00	100.00	.	.		.		ampicillin	100.00	100.00	99.94	.	.	.	.	100.00	99.87	100.00	100.00	100.00	100.00	.	.	.	.	.	.	.	.	.	.	.	.	.	97.92
2018.TE.15782.1.6	Cattle	Food	Raw milk	2018	Campylobacter_jejuni	50	ST-21 complex	.	.	99.75	.	98.20	100.00	100.00	100.00	100.00	.	99.84	99.84	gyrA (T86I)	ant(6)-la	streptomycin, ampicillin, ciprofloxacin, nalidixic acid, tetracycline	100.00	100.00	100.00	87.04	100.00	100.00	100.00	100.00	99.87	100.00	100.00	100.00	100.00	.	.	.	.	.	.	.	.	.	.	.	.	.	.
2018.TE.15782.1.7	Cattle	Food	Raw milk	2018	Campylobacter_jejuni	50	ST-21 complex	.	.	99.75	.	98.20	100.00	100.00	100.00	100.00	.	99.84	99.84	gyrA (T86I)	ant(6)-la	streptomycin, ampicillin, ciprofloxacin, nalidixic acid, tetracycline	100.00	100.00	100.00	100.00	100.00	100.00	.	100.00	99.87	100.00	100.00	100.00	100.00	.	.	.	.	.	.	.	.	.	.	.	.	.	.
2018.TE.15782.1.8	Cattle	Food	Raw milk	2018	Campylobacter_jejuni	137	ST-45 complex	.	100.00	.	.	.	100.00	99.90	100.00	99.84	.	.		.		ampicillin	100.00	100.00	.	.	.	.	.	100.00	97.24	100.00	100.00	100.00	100.00	.	.	.	.	99.35	.	.	.	.	.	.	.	.	98.10
2018.TE.15782.1.9	Cattle	Food	Raw milk	2018	Campylobacter_jejuni	137	ST-45 complex	.	100.00	.	.	.	100.00	99.90	100.00	99.84	.	.		.		ampicillin	100.00	100.00	.	.	.	.	.	100.00	97.24	100.00	100.00	100.00	100.00	.	.	.	.	99.35	.	.	.	.	.	.	.	.	98.10
2018.TE.16045.1.2	Cattle	Animal	faeces	2018	Campylobacter_jejuni	42	ST-42 complex	.	.	.	.	.	100.00	99.90	100.00	100.00	.	.		.		Sensitive	100.00	100.00	100.00	.	.	.	.	100.00	100.00	100.00	100.00	99.87	100.00	.	.	.	100.00	99.24	.	.	.	.	.	.	.	.	.
2018.TE.16045.1.3	Cattle	Animal	faeces	2018	Campylobacter_jejuni	42	ST-42 complex	.	.	.	.	.	100.00	99.90	100.00	100.00	.	.		.		Sensitive	100.00	100.00	100.00	.	.	.	.	100.00	100.00	100.00	100.00	99.87	100.00	.	.	.	100.00	99.35	.	.	.	.	.	.	.	.	.
2018.TE.16045.1.4	Cattle	Animal	faeces	2018	Campylobacter_jejuni	42	ST-42 complex	.	.	.	.	.	100.00	99.90	100.00	100.00	.	.		.		Sensitive	100.00	100.00	100.00	.	.	.	.	100.00	100.00	100.00	100.00	99.87	99.87	.	.	.	100.00	99.35	.	.	.	.	.	.	.	.	.
2018.TE.16045.1.5	Cattle	Animal	faeces	2018	Campylobacter_jejuni	21	ST-21 complex	.	.	99.75	.	.	100.00	100.00	100.00	100.00	.	.		.		ampicillin	100.00	100.00	100.00	100.00	100.00	85.47	100.00	100.00	100.00	100.00	100.00	100.00	100.00	100.00	100.00	100.00	100.00	100.00	100.00	84.82	.	100.00	100.00	100.00	.	100.00	100.00
2018.TE.16045.1.6	Cattle	Animal	faeces	2018	Campylobacter_jejuni	21	ST-21 complex	.	.	99.75	.	.	100.00	100.00	100.00	100.00	.	.		.		ampicillin	100.00	100.00	100.00	99.23	100.00	86.32	100.00	100.00	100.00	100.00	100.00	100.00	100.00	100.00	100.00	100.00	100.00	100.00	100.00	86.72	.	100.00	100.00	100.00	.	100.00	100.00
2018.TE.16045.1.7	Cattle	Animal	faeces	2018	Campylobacter_jejuni	21	ST-21 complex	.	.	99.75	.	.	100.00	100.00	100.00	100.00	.	.		.		ampicillin	100.00	100.00	100.00	87.04	100.00	100.00	100.00	100.00	100.00	100.00	100.00	100.00	100.00	95.27	.	100.00	100.00	100.00	100.00	86.72	.	100.00	100.00	100.00	.	100.00	100.00
2018.TE.16045.1.8	Cattle	Animal	faeces	2018	Campylobacter_jejuni	21	ST-21 complex	.	.	99.75	.	.	100.00	100.00	100.00	100.00	.	.		.		ampicillin	100.00	100.00	100.00	100.00	100.00	85.47	100.00	100.00	100.00	100.00	100.00	100.00	100.00	100.00	100.00	100.00	100.00	100.00	100.00	82.93	.	100.00	100.00	100.00	.	100.00	100.00
2018.TE.16369.1.2	Sheep	Animal	Faeces	2018	Campylobacter_jejuni	19	ST-21 complex	.	.	99.75	.	.	100.00	100.00	100.00	100.00	.	.		gyrA (T86I)		ampicillin, ciprofloxacin, nalidixic acid	100.00	100.00	100.00	100.00	100.00	85.47	.	100.00	99.87	100.00	100.00	100.00	100.00	.	.	.	.	.	.	.	.	.	.	.	.	.	.
2018.TE.16369.1.3	Sheep	Animal	Faeces	2018	Campylobacter_jejuni	883	ST-21 complex	.	.	99.75	.	.	100.00	100.00	100.00	100.00	100.00	.	100.00	.		ampicillin, tetracycline	100.00	100.00	99.94	.	.	.	.	100.00	100.00	100.00	100.00	100.00	100.00	100.00	100.00	100.00	100.00	100.00	100.00	86.72	.	100.00	100.00	100.00	.	100.00	100.00
2018.TE.16369.1.4	Sheep	Animal	Faeces	2018	Campylobacter_jejuni	19	ST-21 complex	.	.	99.75	.	.	100.00	100.00	100.00	100.00	.	.		gyrA (T86I)		ampicillin, ciprofloxacin, nalidixic acid	100.00	100.00	100.00	100.00	100.00	84.96	.	100.00	99.87	100.00	100.00	100.00	.	.	.	.	.	.	.	.	.	.	.	.	.	.	.
2018.TE.16369.1.6	Sheep	Animal	Faeces	2018	Campylobacter_jejuni	658	ST-658 complex	.	.	99.75	.	.	100.00	99.90	100.00	100.00	.	99.84	99.85	gyrA (T86I)		ampicillin, ciprofloxacin, nalidixic acid, tetracycline	100.00	100.00	.	.	.	.	.	100.00	99.87	100.00	100.00	100.00	100.00	.	.	.	.	.	.	.	.	.	.	.	.	.	.
2018.TE.16369.1.7	Sheep	Animal	Faeces	2018	Campylobacter_jejuni	883	ST-21 complex	.	.	99.75	.	.	100.00	100.00	100.00	100.00	100.00	.	100.00	.		ampicillin, tetracycline	100.00	100.00	99.94	.	.	.	.	100.00	100.00	100.00	100.00	100.00	100.00	100.00	100.00	100.00	100.00	100.00	100.00	86.63	.	100.00	100.00	100.00	.	100.00	100.00
2018.TE.17980.1.10	Sheep	Animal	Faeces	2018	Campylobacter_jejuni	1947	ST-22 complex	.	.	99.75	.	.	100.00	99.90	100.00	100.00	.	.		gyrA (T86I)		ampicillin, ciprofloxacin, nalidixic acid	100.00	100.00	99.94	.	.	.	.	100.00	99.87	100.00	100.00	100.00	99.87	.	.	.	.	.	.	.	.	.	.	.	.	.	.
2018.TE.17980.1.14	Sheep	Animal	Faeces	2018	Campylobacter_jejuni	1947	ST-22 complex	.	.	99.75	.	.	100.00	99.90	100.00	100.00	.	.		gyrA (T86I)		ampicillin, ciprofloxacin, nalidixic acid	100.00	100.00	99.94	.	.	.	.	100.00	99.87	100.00	100.00	100.00	100.00	.	.	.	.	.	.	.	.	.	.	.	.	.	.
2018.TE.17980.1.15	Sheep	Animal	Faeces	2018	Campylobacter_jejuni	52	ST-52 complex	.	.	99.88	.	.	100.00	100.00	100.00	100.00	.	.		gyrA (T86I)		ampicillin, ciprofloxacin, nalidixic acid	100.00	100.00	99.74	.	.	.	.	100.00	99.87	100.00	100.00	100.00	100.00	.	.	.	.	.	.	.	.	.	.	.	.	.	.
2018.TE.17980.1.2	Sheep	Animal	Faeces	2018	Campylobacter_jejuni	1947	ST-22 complex	.	.	99.75	.	.	100.00	99.90	100.00	100.00	.	.		gyrA (T86I)		ampicillin, ciprofloxacin, nalidixic acid	100.00	100.00	99.94	.	.	.	.	100.00	99.87	100.00	100.00	100.00	100.00	.	.	.	.	.	.	.	.	.	.	.	.	.	.
2018.TE.17980.1.4	Sheep	Animal	Faeces	2018	Campylobacter_jejuni	1947	ST-22 complex	.	.	99.75	.	.	100.00	99.90	100.00	100.00	.	.		gyrA (T86I)		ampicillin, ciprofloxacin, nalidixic acid	100.00	100.00	99.94	.	.	.	.	100.00	99.87	100.00	100.00	100.00	100.00	.	.	.	.	.	.	.	.	.	.	.	.	.	.
2018.TE.17980.1.5	Sheep	Animal	Faeces	2018	Campylobacter_jejuni	918	ST-48 complex	.	.	99.75	.	.	100.00	100.00	100.00	100.00	.	.		.		ampicillin	100.00	100.00	99.94	.	.	.	.	100.00	99.87	100.00	100.00	100.00	100.00	.	.	.	.	.	.	.	.	.	.	.	.	.	97.92
2018.TE.17980.1.6	Sheep	Animal	Faeces	2018	Campylobacter_jejuni	1947	ST-22 complex	.	.	99.75	.	.	100.00	99.90	100.00	100.00	.	.		gyrA (T86I)		ampicillin, ciprofloxacin, nalidixic acid	100.00	100.00	99.94	.	.	.	.	100.00	99.87	100.00	100.00	100.00	100.00	.	.	.	.	.	.	.	.	.	.	.	.	.	.
2018.TE.17980.1.7	Sheep	Animal	Faeces	2018	Campylobacter_jejuni	1947	ST-22 complex	.	.	99.75	.	.	100.00	99.90	100.00	100.00	.	.		gyrA (T86I)		ampicillin, ciprofloxacin, nalidixic acid	100.00	100.00	99.94	.	.	.	.	100.00	99.87	100.00	100.00	100.00	100.00	.	.	.	.	.	.	.	.	.	.	.	.	.	.
2018.TE.17980.1.9	Sheep	Animal	Faeces	2018	Campylobacter_jejuni	1947	ST-22 complex	.	.	99.75	.	.	100.00	99.90	100.00	100.00	.	.		gyrA (T86I)		ampicillin, ciprofloxacin, nalidixic acid	100.00	100.00	99.94	.	.	.	.	100.00	99.87	100.00	100.00	100.00	99.87	.	.	.	.	.	.	.	.	.	.	.	.	.	.
2018.TE.20277.1.10	Sheep	Animal	Faeces	2018	Campylobacter_jejuni	19	ST-21 complex	.	.	99.75	.	.	100.00	100.00	100.00	100.00	.	.		gyrA (T86I)		ampicillin, ciprofloxacin, nalidixic acid	100.00	100.00	100.00	100.00	100.00	85.64	100.00	100.00	99.87	100.00	100.00	100.00	100.00	.	.	.	.	.	.	.	.	.	.	.	.	.	.
2018.TE.20277.1.11	Sheep	Animal	Faeces	2018	Campylobacter_jejuni	19	ST-21 complex	.	.	99.75	.	.	100.00	100.00	100.00	100.00	.	.		gyrA (T86I)		ampicillin, ciprofloxacin, nalidixic acid	100.00	100.00	100.00	99.23	100.00	.	100.00	100.00	99.87	100.00	100.00	100.00	100.00	.	.	.	.	.	.	.	.	.	.	.	.	.	.
2018.TE.20277.1.12	Sheep	Animal	Faeces	2018	Campylobacter_jejuni	19	ST-21 complex	.	.	99.75	.	.	100.00	100.00	100.00	100.00	.	.		gyrA (T86I)		ampicillin, ciprofloxacin, nalidixic acid	100.00	100.00	100.00	100.00	100.00	100.00	.	100.00	99.87	100.00	100.00	100.00	100.00	.	.	.	.	.	.	.	.	.	.	.	.	.	.
2018.TE.20277.1.13	Sheep	Animal	Faeces	2018	Campylobacter_jejuni	19	ST-21 complex	.	.	99.75	.	.	100.00	100.00	100.00	100.00	.	.		gyrA (T86I)		ampicillin, ciprofloxacin, nalidixic acid	100.00	100.00	100.00	100.00	100.00	84.96	.	100.00	99.87	100.00	100.00	100.00	100.00	.	.	.	.	.	.	.	.	.	.	.	.	.	.
2018.TE.20277.1.14	Sheep	Animal	Faeces	2018	Campylobacter_jejuni	19	ST-21 complex	.	.	99.75	.	.	100.00	100.00	100.00	100.00	.	.		gyrA (T86I)		ampicillin, ciprofloxacin, nalidixic acid	100.00	100.00	100.00	100.00	100.00	100.00	100.00	100.00	99.87	100.00	100.00	100.00	100.00	.	.	.	.	.	.	.	.	.	.	.	.	.	.
2018.TE.20277.1.15	Sheep	Animal	Faeces	2018	Campylobacter_jejuni	19	ST-21 complex	.	.	99.75	.	.	100.00	100.00	100.00	100.00	.	.		gyrA (T86I)		ampicillin, ciprofloxacin, nalidixic acid	100.00	100.00	100.00	100.00	100.00	84.96	100.00	100.00	99.87	100.00	100.00	100.00	100.00	.	.	.	.	.	.	.	.	.	.	.	.	.	.
2018.TE.20277.1.16	Sheep	Animal	Faeces	2018	Campylobacter_jejuni	19	ST-21 complex	.	.	99.75	.	.	100.00	100.00	100.00	100.00	.	.		gyrA (T86I)		ampicillin, ciprofloxacin, nalidixic acid	100.00	100.00	100.00	85.68	100.00	100.00	100.00	100.00	99.87	100.00	100.00	100.00	100.00	.	.	.	.	.	.	.	.	.	.	.	.	.	.
2018.TE.20277.1.17	Sheep	Animal	Faeces	2018	Campylobacter_jejuni	19	ST-21 complex	.	.	99.75	.	.	100.00	100.00	100.00	100.00	.	.		gyrA (T86I)		ampicillin, ciprofloxacin, nalidixic acid	100.00	100.00	100.00	100.00	100.00	85.64	100.00	100.00	99.87	100.00	100.00	100.00	100.00	.	.	.	.	.	.	.	.	.	.	.	.	.	.
2018.TE.20277.1.18	Sheep	Animal	Faeces	2018	Campylobacter_jejuni	658	ST-658 complex	.	.	99.75	.	.	100.00	99.90	100.00	100.00	.	99.84	99.85	gyrA (T86I)		ampicillin, ciprofloxacin, nalidixic acid, tetracycline	100.00	100.00	.	.	.	.	.	100.00	99.87	100.00	100.00	100.00	100.00	.	.	.	.	100.00	.	.	.	.	.	.	.	.	.
2018.TE.20277.1.2	Sheep	Animal	Faeces	2018	Campylobacter_jejuni	19	ST-21 complex	.	.	99.75	.	.	100.00	100.00	100.00	100.00	.	.		gyrA (T86I)		ampicillin, ciprofloxacin, nalidixic acid	100.00	100.00	100.00	100.00	100.00	84.44	100.00	100.00	99.87	100.00	100.00	100.00	100.00	.	.	.	.	.	.	.	.	.	.	.	.	.	.
2018.TE.20277.1.20	Sheep	Animal	Faeces	2018	Campylobacter_jejuni	658	ST-658 complex	.	.	99.75	.	.	100.00	99.90	100.00	100.00	.	99.84	99.84	gyrA (T86I)		ampicillin, ciprofloxacin, nalidixic acid, tetracycline	100.00	100.00	.	.	.	.	.	100.00	99.87	100.00	100.00	100.00	100.00	.	.	.	.	100.00	.	.	.	.	.	.	.	.	.
2018.TE.20277.1.21	Sheep	Animal	Faeces	2018	Campylobacter_jejuni	658	ST-658 complex	.	.	99.75	.	.	100.00	99.90	100.00	100.00	.	99.84	99.84	gyrA (T86I)		ampicillin, ciprofloxacin, nalidixic acid, tetracycline	100.00	100.00	.	.	.	.	.	100.00	99.87	100.00	100.00	100.00	100.00	.	.	.	.	100.00	.	.	.	.	.	.	.	.	.
2018.TE.20277.1.3	Sheep	Animal	Faeces	2018	Campylobacter_jejuni	19	ST-21 complex	.	.	99.75	.	.	100.00	100.00	100.00	100.00	.	.		gyrA (T86I)		ampicillin, ciprofloxacin, nalidixic acid	100.00	100.00	100.00	100.00	100.00	84.96	100.00	100.00	99.87	100.00	100.00	100.00	100.00	.	.	.	.	.	.	.	.	.	.	.	.	.	.
2018.TE.20277.1.4	Sheep	Animal	Faeces	2018	Campylobacter_jejuni	19	ST-21 complex	.	.	99.75	.	.	100.00	100.00	100.00	100.00	.	.		gyrA (T86I)		ampicillin, ciprofloxacin, nalidixic acid	100.00	100.00	100.00	100.00	100.00	100.00	100.00	100.00	99.87	100.00	100.00	100.00	100.00	.	.	.	.	.	.	.	.	.	.	.	.	.	.
2018.TE.20277.1.5	Sheep	Animal	Faeces	2018	Campylobacter_jejuni	19	ST-21 complex	.	.	99.75	.	.	100.00	100.00	100.00	100.00	.	.		gyrA (T86I)		ampicillin, ciprofloxacin, nalidixic acid	100.00	100.00	100.00	100.00	100.00	100.00	100.00	100.00	99.87	100.00	100.00	100.00	100.00	.	.	.	.	.	.	.	.	.	.	.	.	.	.
2018.TE.20277.1.6	Sheep	Animal	Faeces	2018	Campylobacter_jejuni	883	ST-21 complex	.	.	99.75	.	.	100.00	100.00	100.00	100.00	100.00	.	100.00	.		ampicillin, tetracycline	100.00	100.00	99.94	.	.	.	.	100.00	100.00	100.00	100.00	100.00	.	100.00	100.00	100.00	100.00	100.00	100.00	85.55	.	100.00	100.00	100.00	.	100.00	100.00
2018.TE.20277.1.8	Sheep	Animal	Faeces	2018	Campylobacter_jejuni	883	ST-21 complex	.	.	99.75	.	.	100.00	100.00	100.00	100.00	100.00	.	100.00	.		ampicillin, tetracycline	100.00	100.00	99.94	.	.	.	.	100.00	100.00	100.00	100.00	100.00	100.00	100.00	100.00	99.88	100.00	100.00	100.00	84.82	.	100.00	100.00	100.00	.	100.00	100.00
2018.TE.20277.1.9	Sheep	Animal	Faeces	2018	Campylobacter_jejuni	883	ST-21 complex	.	.	99.75	.	.	100.00	100.00	100.00	100.00	100.00	.	100.00	.		ampicillin, tetracycline	100.00	100.00	99.94	.	.	.	.	100.00	100.00	100.00	100.00	100.00	100.00	100.00	100.00	100.00	100.00	100.00	100.00	86.72	.	100.00	100.00	100.00	.	100.00	100.00
2018.TE.20336.1.10	Cattle	Animal	Faeces	2018	Campylobacter_jejuni	42	ST-42 complex	.	.	.	.	.	100.00	99.90	100.00	100.00	.	.		.		Sensitive	100.00	100.00	100.00	.	.	.	.	100.00	100.00	100.00	100.00	99.87	100.00	.	.	.	100.00	99.35	.	.	.	.	.	.	.	.	.
2018.TE.20336.1.16	Cattle	Animal	Faeces	2018	Campylobacter_jejuni	42	ST-42 complex	.	.	.	.	.	100.00	99.90	100.00	100.00	.	.		.		Sensitive	100.00	100.00	100.00	.	.	.	.	100.00	100.00	100.00	100.00	99.87	100.00	.	.	.	100.00	99.35	.	.	.	.	.	.	.	.	.
2018.TE.20336.1.17	Cattle	Animal	Faeces	2018	Campylobacter_jejuni	42	ST-42 complex	.	.	.	.	.	100.00	99.90	100.00	100.00	.	.		.		Sensitive	100.00	100.00	100.00	.	.	.	.	100.00	100.00	100.00	100.00	99.87	100.00	.	.	.	100.00	99.35	.	.	.	.	.	.	.	.	.
2018.TE.20336.1.2	Cattle	Animal	Faeces	2018	Campylobacter_jejuni	42	ST-42 complex	.	.	.	.	.	100.00	99.90	100.00	100.00	.	.		.		Sensitive	100.00	100.00	100.00	.	.	.	.	100.00	100.00	100.00	100.00	99.87	100.00	.	.	.	100.00	99.35	.	.	.	.	.	.	.	.	.
2018.TE.20336.1.22	Cattle	Animal	Faeces	2018	Campylobacter_jejuni	25	ST-45 complex	.	100.00	.	.	.	100.00	99.90	100.00	100.00	.	.		.		ampicillin	100.00	100.00	.	.	.	.	.	100.00	97.24	100.00	100.00	100.00	100.00	.	.	.	.	.	.	.	.	.	.	.	.	.	.
2018.TE.20336.1.23	Cattle	Animal	Faeces	2018	Campylobacter_jejuni	61	ST-61 complex	.	.	99.75	.	.	100.00	100.00	100.00	99.84	.	.		.		ampicillin	100.00	100.00	100.00	.	.	.	.	100.00	99.87	100.00	100.00	100.00	100.00	.	.	.	100.00	.	.	.	.	.	.	.	.	.	98.04
2018.TE.20336.1.24	Cattle	Animal	Faeces	2018	Campylobacter_jejuni	25	ST-45 complex	.	100.00	.	.	.	100.00	99.90	100.00	100.00	.	.		.		ampicillin	100.00	100.00	.	.	.	.	.	100.00	97.24	100.00	100.00	100.00	100.00	.	.	.	.	.	.	.	.	.	.	.	.	.	.
2018.TE.20336.1.25	Cattle	Animal	Faeces	2018	Campylobacter_jejuni	25	ST-45 complex	.	100.00	.	.	.	100.00	99.90	100.00	100.00	.	.		.		ampicillin	100.00	100.00	.	.	.	.	.	100.00	97.24	100.00	100.00	100.00	100.00	.	.	.	.	.	.	.	.	.	.	.	.	.	.
2018.TE.20336.1.4	Cattle	Animal	Faeces	2018	Campylobacter_jejuni	42	ST-42 complex	.	.	.	.	.	100.00	99.90	100.00	100.00	.	.		.		Sensitive	100.00	100.00	100.00	.	.	.	.	100.00	100.00	100.00	100.00	99.87	100.00	.	.	.	100.00	99.35	.	.	.	.	.	.	.	.	.
2018.TE.20336.1.5	Cattle	Animal	Faeces	2018	Campylobacter_jejuni	42	ST-42 complex	.	.	.	.	.	100.00	99.90	100.00	100.00	.	.		.		Sensitive	100.00	100.00	100.00	.	.	.	.	100.00	100.00	100.00	100.00	99.87	100.00	.	.	.	100.00	99.35	.	.	.	.	.	.	.	.	.
2018.TE.20336.1.9	Cattle	Animal	Faeces	2018	Campylobacter_jejuni	2364	ST-353 complex	.	.	.	.	.	100.00	100.00	100.00	100.00	.	.		gyrA (T86I)		ciprofloxacin, nalidixic acid	100.00	100.00	.	.	.	.	.	100.00	99.87	100.00	100.00	100.00	100.00	.	.	.	.	99.35	.	.	.	.	.	.	.	.	.
2018.TE.22091.1.100	Cattle	Animal	Faeces	2018	Campylobacter_jejuni	572	ST-206 complex	.	.	99.75	.	.	100.00	100.00	100.00	100.00	.	.		.		ampicillin	100.00	100.00	99.94	.	.	.	.	100.00	99.87	100.00	100.00	100.00	100.00	.	.	.	.	.	.	.	.	.	.	.	.	.	97.92
2018.TE.22091.1.101	Cattle	Animal	Faeces	2018	Campylobacter_jejuni	572	ST-206 complex	.	.	99.75	.	.	100.00	100.00	100.00	100.00	.	.		.		ampicillin	100.00	100.00	99.94	.	.	.	.	100.00	99.87	100.00	100.00	100.00	100.00	.	.	.	.	.	.	.	.	.	.	.	.	.	97.92
2018.TE.22091.1.103	Cattle	Animal	Faeces	2018	Campylobacter_jejuni	1721	/	.	.	99.75	.	.	100.00	99.90	100.00	100.00	100.00	.	100.00	.		ampicillin, tetracycline	100.00	100.00	.	.	.	.	.	100.00	.	.	.	.	.	.	.	.	.	.	.	.	.	.	.	.	.	.	98.04
2018.TE.22091.1.104	Cattle	Animal	Faeces	2018	Campylobacter_jejuni	1721	/	.	.	99.75	.	.	100.00	99.90	100.00	100.00	100.00	.	100.00	.		ampicillin, tetracycline	100.00	100.00	.	.	.	.	.	100.00	.	.	.	.	.	.	.	.	.	.	.	.	.	.	.	.	.	.	98.04
2018.TE.22091.1.105	Cattle	Animal	Faeces	2018	Campylobacter_jejuni	1721	/	.	.	99.75	.	.	100.00	99.90	100.00	100.00	100.00	.	100.00	.		ampicillin, tetracycline	100.00	100.00	.	.	.	.	.	100.00	.	.	.	.	.	.	.	.	.	.	.	.	.	.	.	.	.	.	98.04
2018.TE.22091.1.106	Cattle	Animal	Faeces	2018	Campylobacter_jejuni	1721	/	.	.	99.75	.	.	100.00	99.90	100.00	100.00	100.00	.	100.00	.		ampicillin, tetracycline	100.00	100.00	.	.	.	.	.	100.00	.	.	.	.	.	.	.	.	.	.	.	.	.	.	.	.	.	.	98.04
2018.TE.22091.1.13	Cattle	Animal	Faeces	2018	Campylobacter_jejuni	572	ST-206 complex	.	.	99.75	.	.	100.00	100.00	100.00	100.00	.	.		.		ampicillin	100.00	100.00	99.94	.	.	.	.	100.00	99.87	100.00	100.00	100.00	100.00	.	.	.	.	.	.	.	.	.	.	.	.	.	97.92
2018.TE.22091.1.14	Cattle	Animal	Faeces	2018	Campylobacter_jejuni	572	ST-206 complex	.	.	99.75	.	.	100.00	100.00	100.00	100.00	.	.		.		ampicillin	100.00	100.00	99.94	.	.	.	.	100.00	99.87	100.00	100.00	100.00	99.87	.	.	.	.	.	.	.	.	.	.	.	.	.	97.92
2018.TE.22091.1.15	Cattle	Animal	Faeces	2018	Campylobacter_jejuni	572	ST-206 complex	.	.	99.75	.	.	100.00	100.00	100.00	100.00	.	.		.		ampicillin	100.00	100.00	99.94	.	.	.	.	100.00	99.87	100.00	100.00	100.00	100.00	.	.	.	.	.	.	.	.	.	.	.	.	.	97.92
2018.TE.22091.1.16	Cattle	Animal	Faeces	2018	Campylobacter_jejuni	572	ST-206 complex	.	.	99.75	.	.	100.00	100.00	100.00	100.00	.	.		.		ampicillin	100.00	100.00	99.94	.	.	.	.	100.00	99.87	100.00	100.00	100.00	100.00	.	.	.	.	.	.	.	.	.	.	.	.	.	97.92
2018.TE.22091.1.17	Cattle	Animal	Faeces	2018	Campylobacter_jejuni	19	ST-21 complex	.	.	99.75	.	.	100.00	100.00	100.00	100.00	.	.		.		ampicillin	100.00	100.00	100.00	100.00	100.00	100.00	100.00	100.00	99.87	100.00	100.00	100.00	99.87	.	.	.	.	.	.	.	.	.	.	.	.	.	.
2018.TE.22091.1.18	Cattle	Animal	Faeces	2018	Campylobacter_jejuni	19	ST-21 complex	.	.	99.75	.	.	100.00	100.00	100.00	100.00	.	.		.		ampicillin	100.00	100.00	100.00	100.00	100.00	100.00	.	100.00	99.87	100.00	100.00	100.00	.	.	.	.	.	.	.	.	.	.	.	.	.	.	.
2018.TE.22091.1.19	Cattle	Animal	Faeces	2018	Campylobacter_jejuni	19	ST-21 complex	.	.	99.75	.	.	100.00	100.00	100.00	100.00	.	.		.		ampicillin	100.00	100.00	100.00	100.00	100.00	87.01	.	100.00	99.87	100.00	100.00	100.00	100.00	.	.	.	.	.	.	.	.	.	.	.	.	.	.
2018.TE.22091.1.2	Cattle	Animal	Faeces	2018	Campylobacter_jejuni	19	ST-21 complex	.	.	99.75	.	.	100.00	100.00	100.00	100.00	.	.		.		ampicillin	100.00	100.00	100.00	85.76	100.00	99.23	100.00	100.00	99.87	100.00	100.00	100.00	100.00	.	.	.	.	.	.	.	.	.	.	.	.	.	.
2018.TE.22091.1.20	Cattle	Animal	Faeces	2018	Campylobacter_jejuni	19	ST-21 complex	.	.	99.75	.	.	100.00	100.00	100.00	100.00	.	.		.		ampicillin	100.00	100.00	100.00	100.00	100.00	100.00	.	100.00	99.87	100.00	100.00	100.00	.	.	.	.	.	.	.	.	.	.	.	.	.	.	.
2018.TE.22091.1.21	Cattle	Animal	Faeces	2018	Campylobacter_jejuni	572	ST-206 complex	.	.	99.75	.	.	100.00	100.00	100.00	100.00	.	.		.		ampicillin	100.00	100.00	99.94	.	.	.	.	100.00	99.87	100.00	100.00	100.00	100.00	.	.	.	.	.	.	.	.	.	.	.	.	.	97.92
2018.TE.22091.1.22	Cattle	Animal	Faeces	2018	Campylobacter_jejuni	572	ST-206 complex	.	.	99.75	.	.	100.00	100.00	100.00	100.00	.	.		.		ampicillin	100.00	100.00	99.94	.	.	.	.	100.00	99.87	100.00	100.00	100.00	100.00	.	.	.	.	.	.	.	.	.	.	.	.	.	97.92
2018.TE.22091.1.23	Cattle	Animal	Faeces	2018	Campylobacter_jejuni	572	ST-206 complex	.	.	99.75	.	.	100.00	100.00	100.00	100.00	.	.		.		ampicillin	100.00	100.00	99.94	.	.	.	.	100.00	99.87	100.00	100.00	100.00	100.00	.	.	.	.	.	.	.	.	.	.	.	.	.	97.92
2018.TE.22091.1.24	Cattle	Animal	Faeces	2018	Campylobacter_jejuni	572	ST-206 complex	.	.	99.75	.	.	100.00	100.00	100.00	100.00	.	.		.		ampicillin	100.00	100.00	99.94	.	.	.	.	100.00	99.87	100.00	100.00	100.00	99.87	.	.	.	.	.	.	.	.	.	.	.	.	.	97.92
2018.TE.22091.1.25	Cattle	Animal	Faeces	2018	Campylobacter_jejuni	572	ST-206 complex	.	.	99.75	.	.	100.00	100.00	100.00	100.00	.	.		.		ampicillin	100.00	100.00	99.94	.	.	.	.	100.00	99.87	100.00	100.00	100.00	99.87	.	.	.	.	.	.	.	.	.	.	.	.	.	97.92
2018.TE.22091.1.26	Cattle	Animal	Faeces	2018	Campylobacter_jejuni	572	ST-206 complex	.	.	99.75	.	.	100.00	100.00	100.00	100.00	.	.		.		ampicillin	100.00	100.00	99.94	.	.	.	.	100.00	99.87	100.00	100.00	100.00	99.87	.	.	.	.	.	.	.	.	.	.	.	.	.	97.92
2018.TE.22091.1.27	Cattle	Animal	Faeces	2018	Campylobacter_jejuni	572	ST-206 complex	.	.	99.75	.	.	100.00	100.00	100.00	100.00	.	.		.		ampicillin	100.00	100.00	99.94	.	.	.	.	100.00	99.87	100.00	100.00	100.00	100.00	.	.	.	.	.	.	.	.	.	.	.	.	.	97.92
2018.TE.22091.1.28	Cattle	Animal	Faeces	2018	Campylobacter_jejuni	19	ST-21 complex	.	.	99.75	.	.	100.00	100.00	100.00	100.00	.	.		.		ampicillin	100.00	100.00	100.00	85.00	100.00	100.00	100.00	100.00	99.87	100.00	100.00	100.00	100.00	.	.	.	.	.	.	.	.	.	.	.	.	.	.
2018.TE.22091.1.29	Cattle	Animal	Faeces	2018	Campylobacter_jejuni	19	ST-21 complex	.	.	99.75	.	.	100.00	100.00	100.00	100.00	.	.		.		ampicillin	100.00	100.00	100.00	100.00	100.00	87.01	100.00	100.00	99.87	100.00	100.00	100.00	100.00	.	.	.	.	.	.	.	.	.	.	.	.	.	.
2018.TE.22091.1.3	Cattle	Animal	Faeces	2018	Campylobacter_jejuni	19	ST-21 complex	.	.	99.75	.	.	100.00	100.00	100.00	100.00	.	.		.		ampicillin	100.00	100.00	100.00	87.04	100.00	100.00	100.00	100.00	99.87	100.00	100.00	100.00	100.00	.	.	.	.	.	.	.	.	.	.	.	.	.	.
2018.TE.22091.1.30	Cattle	Animal	Faeces	2018	Campylobacter_jejuni	19	ST-21 complex	.	.	99.75	.	.	100.00	100.00	100.00	100.00	.	.		.		ampicillin	100.00	100.00	100.00	100.00	100.00	99.49	.	100.00	99.87	100.00	100.00	100.00	100.00	.	.	.	.	.	.	.	.	.	.	.	.	.	.
2018.TE.22091.1.31	Cattle	Animal	Faeces	2018	Campylobacter_jejuni	19	ST-21 complex	.	.	99.75	.	.	100.00	100.00	100.00	100.00	.	.		.		ampicillin	100.00	100.00	100.00	100.00	100.00	85.47	.	100.00	99.87	100.00	100.00	100.00	100.00	.	.	.	.	.	.	.	.	.	.	.	.	.	.
2018.TE.22091.1.34	Cattle	Animal	Faeces	2018	Campylobacter_jejuni	572	ST-206 complex	.	.	99.75	.	.	100.00	100.00	100.00	100.00	.	.		.		ampicillin	100.00	100.00	99.94	.	.	.	.	100.00	99.87	100.00	100.00	100.00	100.00	.	.	.	.	.	.	.	.	.	.	.	.	.	97.92
2018.TE.22091.1.35	Cattle	Animal	Faeces	2018	Campylobacter_jejuni	572	ST-206 complex	.	.	99.75	.	.	100.00	100.00	100.00	100.00	.	.		.		ampicillin	100.00	100.00	99.94	.	.	.	.	100.00	99.87	100.00	100.00	100.00	99.87	.	.	.	.	.	.	.	.	.	.	.	.	.	97.92
2018.TE.22091.1.36	Cattle	Animal	Faeces	2018	Campylobacter_jejuni	19	ST-21 complex	.	.	99.75	.	.	100.00	100.00	100.00	100.00	.	.		.		ampicillin	100.00	100.00	100.00	100.00	100.00	87.01	100.00	100.00	99.87	100.00	100.00	100.00	100.00	.	.	.	.	.	.	.	.	.	.	.	.	.	.
2018.TE.22091.1.37	Cattle	Animal	Faeces	2018	Campylobacter_jejuni	19	ST-21 complex	.	.	99.75	.	.	100.00	100.00	100.00	100.00	.	.		.		ampicillin	100.00	100.00	100.00	100.00	100.00	87.01	.	100.00	99.87	100.00	100.00	100.00	99.87	.	.	.	.	.	.	.	.	.	.	.	.	.	.
2018.TE.22091.1.38	Cattle	Animal	Faeces	2018	Campylobacter_jejuni	19	ST-21 complex	.	.	99.75	.	.	100.00	100.00	100.00	100.00	.	.		.		ampicillin	100.00	100.00	100.00	100.00	100.00	100.00	.	100.00	99.87	100.00	100.00	100.00	100.00	.	.	.	.	.	.	.	.	.	.	.	.	.	.
2018.TE.22091.1.39	Cattle	Animal	Faeces	2018	Campylobacter_jejuni	19	ST-21 complex	.	.	99.75	.	.	100.00	100.00	100.00	100.00	.	.		.		ampicillin	100.00	100.00	100.00	85.51	100.00	100.00	100.00	100.00	99.87	100.00	100.00	100.00	99.87	.	.	.	.	.	.	.	.	.	.	.	.	.	.
2018.TE.22091.1.4	Cattle	Animal	Faeces	2018	Campylobacter_jejuni	19	ST-21 complex	.	.	99.75	.	.	100.00	100.00	100.00	100.00	.	.		.		ampicillin	100.00	100.00	100.00	100.00	100.00	100.00	100.00	100.00	99.87	100.00	100.00	100.00	100.00	.	.	.	.	.	.	.	.	.	.	.	.	.	.
2018.TE.22091.1.40	Cattle	Animal	Faeces	2018	Campylobacter_jejuni	42	ST-42 complex	.	.	.	.	.	100.00	99.90	100.00	100.00	.	.		.		Sensitive	100.00	100.00	100.00	.	.	.	.	100.00	100.00	100.00	100.00	99.87	100.00	.	.	.	100.00	99.35	.	.	.	.	.	.	.	.	.
2018.TE.22091.1.41	Cattle	Animal	Faeces	2018	Campylobacter_jejuni	19	ST-21 complex	.	.	99.75	.	.	100.00	100.00	100.00	100.00	.	.		.		ampicillin	100.00	100.00	100.00	100.00	100.00	100.00	.	100.00	99.87	100.00	100.00	100.00	100.00	.	.	.	.	.	.	.	.	.	.	.	.	.	.
2018.TE.22091.1.42	Cattle	Animal	Faeces	2018	Campylobacter_jejuni	42	ST-42 complex	.	.	.	.	.	100.00	99.90	100.00	100.00	.	.		.		Sensitive	100.00	100.00	100.00	.	.	.	.	100.00	100.00	100.00	100.00	99.87	.	.	.	.	100.00	99.35	.	.	.	.	.	.	.	.	.
2018.TE.22091.1.43	Cattle	Animal	Faeces	2018	Campylobacter_jejuni	19	ST-21 complex	.	.	99.75	.	.	100.00	100.00	100.00	100.00	.	.		.		ampicillin	100.00	100.00	100.00	85.51	100.00	100.00	100.00	100.00	99.87	100.00	100.00	100.00	100.00	.	.	.	.	.	.	.	.	.	.	.	.	.	.
2018.TE.22091.1.44	Cattle	Animal	Faeces	2018	Campylobacter_jejuni	572	ST-206 complex	.	.	99.75	.	.	100.00	100.00	100.00	100.00	.	.		.		ampicillin	100.00	100.00	99.94	.	.	.	.	100.00	99.87	100.00	100.00	100.00	100.00	.	.	.	.	.	.	.	.	.	.	.	.	.	97.92
2018.TE.22091.1.45	Cattle	Animal	Faeces	2018	Campylobacter_jejuni	572	ST-206 complex	.	.	99.75	.	.	100.00	100.00	100.00	100.00	.	.		.		ampicillin	100.00	100.00	99.94	.	.	.	.	100.00	99.87	100.00	100.00	100.00	100.00	.	.	.	.	.	.	.	.	.	.	.	.	.	97.92
2018.TE.22091.1.46	Cattle	Animal	Faeces	2018	Campylobacter_jejuni	572	ST-206 complex	.	.	99.75	.	.	100.00	100.00	100.00	100.00	.	.		.		ampicillin	100.00	100.00	99.94	.	.	.	.	100.00	99.87	100.00	100.00	100.00	.	.	.	.	.	.	.	.	.	.	.	.	.	.	97.92
2018.TE.22091.1.47	Cattle	Animal	Faeces	2018	Campylobacter_jejuni	19	ST-21 complex	.	.	99.75	.	.	100.00	100.00	100.00	100.00	.	.		.		ampicillin	100.00	100.00	100.00	100.00	100.00	100.00	100.00	100.00	99.87	100.00	100.00	100.00	100.00	.	.	.	.	.	.	.	.	.	.	.	.	.	.
2018.TE.22091.1.48	Cattle	Animal	Faeces	2018	Campylobacter_jejuni	572	ST-206 complex	.	.	99.75	.	.	100.00	100.00	100.00	100.00	.	.		.		ampicillin	100.00	100.00	99.94	.	.	.	.	100.00	99.87	100.00	100.00	100.00	100.00	.	.	.	.	.	.	.	.	.	.	.	.	.	97.92
2018.TE.22091.1.49	Cattle	Animal	Faeces	2018	Campylobacter_jejuni	572	ST-206 complex	.	.	99.75	.	.	100.00	100.00	100.00	100.00	.	.		.		ampicillin	100.00	100.00	99.94	.	.	.	.	100.00	99.87	100.00	100.00	100.00	100.00	.	.	.	.	.	.	.	.	.	.	.	.	.	97.92
2018.TE.22091.1.5	Cattle	Animal	Faeces	2018	Campylobacter_jejuni	19	ST-21 complex	.	.	99.75	.	.	100.00	100.00	100.00	100.00	.	.		.		ampicillin	100.00	100.00	100.00	100.00	100.00	100.00	.	100.00	99.87	100.00	100.00	100.00	99.87	.	.	.	.	.	.	.	.	.	.	.	.	.	.
2018.TE.22091.1.50	Cattle	Animal	Faeces	2018	Campylobacter_jejuni	572	ST-206 complex	.	.	99.75	.	.	100.00	100.00	100.00	100.00	.	.		.		ampicillin	100.00	100.00	99.94	.	.	.	.	100.00	99.87	100.00	100.00	100.00	100.00	.	.	.	.	.	.	.	.	.	.	.	.	.	97.92
2018.TE.22091.1.51	Cattle	Animal	Faeces	2018	Campylobacter_jejuni	572	ST-206 complex	.	.	99.75	.	.	100.00	100.00	100.00	100.00	.	.		.		ampicillin	100.00	100.00	99.94	.	.	.	.	100.00	99.87	100.00	100.00	100.00	100.00	.	.	.	.	.	.	.	.	.	.	.	.	.	97.92
2018.TE.22091.1.52	Cattle	Animal	Faeces	2018	Campylobacter_jejuni	572	ST-206 complex	.	.	99.75	.	.	100.00	100.00	100.00	100.00	.	.		.		ampicillin	100.00	100.00	99.94	.	.	.	.	100.00	99.87	100.00	100.00	100.00	100.00	.	.	.	.	.	.	.	.	.	.	.	.	.	97.92
2018.TE.22091.1.53	Cattle	Animal	Faeces	2018	Campylobacter_jejuni	572	ST-206 complex	.	.	99.75	.	.	100.00	100.00	100.00	100.00	.	.		.		ampicillin	100.00	100.00	99.94	.	.	.	.	100.00	99.87	100.00	100.00	100.00	100.00	.	.	.	.	.	.	.	.	.	.	.	.	.	97.92
2018.TE.22091.1.54	Cattle	Animal	Faeces	2018	Campylobacter_jejuni	572	ST-206 complex	.	.	99.75	.	.	100.00	100.00	100.00	100.00	.	.		.		ampicillin	100.00	100.00	99.94	.	.	.	.	100.00	99.87	100.00	100.00	100.00	100.00	.	.	.	.	.	.	.	.	.	.	.	.	.	97.92
2018.TE.22091.1.55	Cattle	Animal	Faeces	2018	Campylobacter_jejuni	432	ST-61 complex	.	.	99.75	.	.	100.00	100.00	100.00	100.00	.	.		.		ampicillin	100.00	100.00	100.00	.	.	.	.	100.00	99.87	100.00	100.00	100.00	100.00	.	.	.	100.00	.	.	.	.	.	.	.	.	.	98.53
2018.TE.22091.1.56	Cattle	Animal	Faeces	2018	Campylobacter_jejuni	432	ST-61 complex	.	.	99.75	.	.	100.00	100.00	100.00	100.00	.	.		.		ampicillin	100.00	100.00	100.00	.	.	.	.	100.00	99.87	100.00	100.00	100.00	100.00	.	.	.	100.00	.	.	.	.	.	.	.	.	.	98.53
2018.TE.22091.1.57	Cattle	Animal	Faeces	2018	Campylobacter_jejuni	432	ST-61 complex	.	.	99.75	.	.	100.00	100.00	100.00	100.00	.	.		.		ampicillin	100.00	100.00	100.00	.	.	.	.	100.00	99.87	100.00	100.00	100.00	100.00	.	.	.	100.00	.	.	.	.	.	.	.	.	.	98.53
2018.TE.22091.1.58	Cattle	Animal	Faeces	2018	Campylobacter_jejuni	432	ST-61 complex	.	.	99.75	.	.	100.00	100.00	100.00	100.00	.	.		.		ampicillin	100.00	100.00	100.00	.	.	.	.	100.00	99.87	100.00	100.00	100.00	100.00	.	.	.	100.00	.	.	.	.	.	.	.	.	.	98.53
2018.TE.22091.1.59	Cattle	Animal	Faeces	2018	Campylobacter_jejuni	42	ST-42 complex	.	.	.	.	.	100.00	99.90	100.00	100.00	.	.		.		Sensitive	100.00	100.00	100.00	.	.	.	.	100.00	100.00	100.00	100.00	99.87	100.00	.	.	.	100.00	99.35	.	.	.	.	.	.	.	.	.
2018.TE.22091.1.6	Cattle	Animal	Faeces	2018	Campylobacter_jejuni	19	ST-21 complex	.	.	99.75	.	.	100.00	100.00	100.00	100.00	.	.		.		ampicillin	100.00	100.00	100.00	100.00	100.00	100.00	.	100.00	99.87	100.00	100.00	100.00	100.00	.	.	.	.	.	.	.	.	.	.	.	.	.	.
2018.TE.22091.1.60	Cattle	Animal	Faeces	2018	Campylobacter_jejuni	42	ST-42 complex	.	.	.	.	.	100.00	99.90	100.00	100.00	.	.		.		Sensitive	100.00	100.00	100.00	.	.	.	.	100.00	100.00	100.00	100.00	99.87	100.00	.	.	.	100.00	99.35	.	.	.	.	.	.	.	.	.
2018.TE.22091.1.61	Cattle	Animal	Faeces	2018	Campylobacter_jejuni	42	ST-42 complex	.	.	.	.	.	100.00	99.90	100.00	100.00	.	.		.		Sensitive	100.00	100.00	100.00	.	.	.	.	100.00	100.00	100.00	100.00	99.87	100.00	.	.	.	100.00	.	.	.	.	.	.	.	.	.	.
2018.TE.22091.1.62	Cattle	Animal	Faeces	2018	Campylobacter_jejuni	42	ST-42 complex	.	.	.	.	.	100.00	99.90	100.00	100.00	.	.		.		Sensitive	100.00	100.00	100.00	.	.	.	.	100.00	100.00	100.00	100.00	99.87	100.00	.	.	.	100.00	99.35	.	.	.	.	.	.	.	.	.
2018.TE.22091.1.63	Cattle	Animal	Faeces	2018	Campylobacter_jejuni	1721	/	.	.	99.75	.	.	100.00	99.90	100.00	100.00	100.00	.	100.00	.		ampicillin, tetracycline	100.00	100.00	.	.	.	.	.	100.00	.	.	.	.	.	.	.	.	.	.	.	.	.	.	.	.	.	.	98.04
2018.TE.22091.1.64	Cattle	Animal	Faeces	2018	Campylobacter_jejuni	1721	/	.	.	99.75	.	.	100.00	99.90	100.00	100.00	100.00	.	100.00	.		ampicillin, tetracycline	100.00	100.00	.	.	.	.	.	100.00	.	.	.	.	.	.	.	.	.	.	.	.	.	.	.	.	.	.	98.04
2018.TE.22091.1.65	Cattle	Animal	Faeces	2018	Campylobacter_jejuni	1721	/	.	.	99.75	.	.	100.00	99.90	100.00	100.00	100.00	.	100.00	.		ampicillin, tetracycline	100.00	100.00	.	.	.	.	.	100.00	.	.	.	.	.	.	.	.	.	.	.	.	.	.	.	.	.	.	98.04
2018.TE.22091.1.66	Cattle	Animal	Faeces	2018	Campylobacter_jejuni	1721	/	.	.	99.75	.	.	100.00	99.90	100.00	100.00	100.00	.	100.00	.		ampicillin, tetracycline	100.00	100.00	.	.	.	.	.	100.00	.	.	.	.	.	.	.	.	.	.	.	.	.	.	.	.	.	.	98.04
2018.TE.22091.1.67	Cattle	Animal	Faeces	2018	Campylobacter_jejuni	1751	ST-42 complex	.	.	.	.	.	100.00	99.90	100.00	100.00	.	.		gyrA (T86I)		ciprofloxacin, nalidixic acid	100.00	100.00	100.00	.	.	.	.	100.00	99.87	100.00	100.00	100.00	100.00	.	.	.	.	.	.	.	.	.	.	.	.	.	.
2018.TE.22091.1.68	Cattle	Animal	Faeces	2018	Campylobacter_jejuni	1751	ST-42 complex	.	.	.	.	.	100.00	99.90	100.00	100.00	.	.		gyrA (T86I)		ciprofloxacin, nalidixic acid	100.00	100.00	100.00	.	.	.	.	100.00	99.87	100.00	100.00	100.00	100.00	.	.	.	.	.	.	.	.	.	.	.	.	.	.
2018.TE.22091.1.69	Cattle	Animal	Faeces	2018	Campylobacter_jejuni	1751	ST-42 complex	.	.	.	.	.	100.00	99.90	100.00	100.00	.	.		gyrA (T86I)		ciprofloxacin, nalidixic acid	100.00	100.00	100.00	.	.	.	.	100.00	99.87	100.00	100.00	100.00	100.00	.	.	.	.	.	.	.	.	.	.	.	.	.	.
2018.TE.22091.1.7	Cattle	Animal	Faeces	2018	Campylobacter_jejuni	19	ST-21 complex	.	.	99.75	.	.	100.00	100.00	100.00	100.00	.	.		.		ampicillin	100.00	100.00	100.00	100.00	100.00	87.01	100.00	100.00	99.87	100.00	100.00	100.00	100.00	.	.	.	.	.	.	.	.	.	.	.	.	.	.
2018.TE.22091.1.70	Cattle	Animal	Faeces	2018	Campylobacter_jejuni	1751	ST-42 complex	.	.	.	.	.	100.00	99.90	100.00	100.00	.	.		gyrA (T86I)		ciprofloxacin, nalidixic acid	100.00	100.00	100.00	.	.	.	.	100.00	99.87	100.00	100.00	100.00	100.00	.	.	.	.	.	.	.	.	.	.	.	.	.	.
2018.TE.22091.1.72	Cattle	Animal	Faeces	2018	Campylobacter_jejuni	49	ST-49 complex	.	.	99.88	.	.	100.00	100.00	100.00	99.84	.	99.84	99.84	.		ampicillin, tetracycline	100.00	100.00	.	.	.	.	.	100.00	99.87	100.00	100.00	100.00	100.00	.	.	.	.	.	.	.	.	.	.	.	.	.	.
2018.TE.22091.1.73	Cattle	Animal	Faeces	2018	Campylobacter_jejuni	49	ST-49 complex	.	.	99.88	.	.	100.00	100.00	100.00	99.84	.	99.84	99.84	.		ampicillin, tetracycline	100.00	100.00	.	.	.	.	.	100.00	99.87	100.00	100.00	100.00	100.00	.	.	.	.	.	.	.	.	.	.	.	.	.	.
2018.TE.22091.1.74	Cattle	Animal	Faeces	2018	Campylobacter_jejuni	49	ST-49 complex	.	.	99.88	.	.	100.00	100.00	100.00	99.84	.	99.84	99.84	.		ampicillin, tetracycline	100.00	100.00	.	.	.	.	.	100.00	99.87	100.00	100.00	100.00	100.00	.	.	.	.	.	.	.	.	.	.	.	.	.	.
2018.TE.22091.1.75	Cattle	Animal	Faeces	2018	Campylobacter_jejuni	49	ST-49 complex	.	.	99.88	.	.	100.00	100.00	100.00	99.84	.	99.84	99.84	.		ampicillin, tetracycline	100.00	100.00	.	.	.	.	.	100.00	99.87	100.00	100.00	100.00	99.87	.	.	.	.	.	.	.	.	.	.	.	.	.	.
2018.TE.22091.1.76	Cattle	Animal	Faeces	2018	Campylobacter_jejuni	49	ST-49 complex	.	.	99.88	.	.	100.00	100.00	100.00	99.84	.	99.84	99.84	.		ampicillin, tetracycline	100.00	100.00	.	.	.	.	.	100.00	99.87	100.00	100.00	100.00	99.87	.	.	.	.	.	.	.	.	.	.	.	.	.	.
2018.TE.22091.1.77	Cattle	Animal	Faeces	2018	Campylobacter_jejuni	49	ST-49 complex	.	.	99.88	.	.	100.00	100.00	100.00	99.84	.	99.84	99.84	.		ampicillin, tetracycline	100.00	100.00	.	.	.	.	.	100.00	99.87	100.00	100.00	100.00	100.00	.	.	.	.	.	.	.	.	.	.	.	.	.	.
2018.TE.22091.1.78	Cattle	Animal	Faeces	2018	Campylobacter_jejuni	49	ST-49 complex	.	.	99.88	.	.	100.00	100.00	100.00	99.84	.	99.84	99.84	.		ampicillin, tetracycline	100.00	100.00	.	.	.	.	.	100.00	99.87	100.00	100.00	100.00	100.00	.	.	.	.	.	.	.	.	.	.	.	.	.	.
2018.TE.22091.1.79	Cattle	Animal	Faeces	2018	Campylobacter_jejuni	19	ST-21 complex	.	.	99.75	.	.	100.00	100.00	100.00	100.00	.	.		.		ampicillin	100.00	100.00	100.00	100.00	100.00	100.00	100.00	100.00	99.87	100.00	100.00	100.00	100.00	.	.	.	.	.	.	.	.	.	.	.	.	.	.
2018.TE.22091.1.8	Cattle	Animal	Faeces	2018	Campylobacter_jejuni	19	ST-21 complex	.	.	99.75	.	.	100.00	100.00	100.00	100.00	.	.		.		ampicillin	100.00	100.00	100.00	87.04	100.00	100.00	100.00	100.00	99.87	100.00	100.00	100.00	100.00	.	.	.	.	.	.	.	.	.	.	.	.	.	.
2018.TE.22091.1.80	Cattle	Animal	Faeces	2018	Campylobacter_jejuni	19	ST-21 complex	.	.	99.75	.	.	100.00	100.00	100.00	100.00	.	.		.		ampicillin	100.00	100.00	100.00	100.00	100.00	85.47	.	100.00	99.87	100.00	100.00	100.00	100.00	.	.	.	.	.	.	.	.	.	.	.	.	.	.
2018.TE.22091.1.81	Cattle	Animal	Faeces	2018	Campylobacter_jejuni	19	ST-21 complex	.	.	99.75	.	.	100.00	100.00	100.00	100.00	.	.		.		ampicillin	100.00	100.00	100.00	100.00	100.00	87.01	.	100.00	99.87	100.00	100.00	100.00	100.00	.	.	.	.	.	.	.	.	.	.	.	.	.	.
2018.TE.22091.1.82	Cattle	Animal	Faeces	2018	Campylobacter_jejuni	19	ST-21 complex	.	.	99.75	.	.	100.00	100.00	100.00	100.00	.	.		.		ampicillin	100.00	100.00	100.00	100.00	100.00	87.01	.	100.00	99.87	100.00	100.00	100.00	100.00	.	.	.	.	.	.	.	.	.	.	.	.	.	.
2018.TE.22091.1.83	Cattle	Animal	Faeces	2018	Campylobacter_jejuni	572	ST-206 complex	.	.	99.75	.	.	100.00	100.00	100.00	100.00	.	.		.		ampicillin	100.00	100.00	99.94	.	.	.	.	100.00	99.87	100.00	100.00	100.00	100.00	.	.	.	.	.	.	.	.	.	.	.	.	.	97.92
2018.TE.22091.1.84	Cattle	Animal	Faeces	2018	Campylobacter_jejuni	572	ST-206 complex	.	.	99.75	.	.	100.00	100.00	100.00	100.00	.	.		.		ampicillin	100.00	100.00	99.94	.	.	.	.	100.00	99.87	100.00	100.00	100.00	100.00	.	.	.	.	.	.	.	.	.	.	.	.	.	97.92
2018.TE.22091.1.85	Cattle	Animal	Faeces	2018	Campylobacter_jejuni	572	ST-206 complex	.	.	99.75	.	.	100.00	100.00	100.00	100.00	.	.		.		ampicillin	100.00	100.00	99.94	.	.	.	.	100.00	99.87	100.00	100.00	100.00	100.00	.	.	.	.	.	.	.	.	.	.	.	.	.	97.92
2018.TE.22091.1.86	Cattle	Animal	Faeces	2018	Campylobacter_jejuni	572	ST-206 complex	.	.	99.75	.	.	100.00	100.00	100.00	100.00	.	.		.		ampicillin	100.00	100.00	99.94	.	.	.	.	100.00	99.87	100.00	100.00	100.00	.	.	.	.	.	.	.	.	.	.	.	.	.	.	97.92
2018.TE.22091.1.87	Cattle	Animal	Faeces	2018	Campylobacter_jejuni	572	ST-206 complex	.	.	99.75	.	.	100.00	100.00	100.00	100.00	.	.		.		ampicillin	100.00	100.00	99.94	.	.	.	.	100.00	99.87	100.00	100.00	100.00	100.00	.	.	.	.	.	.	.	.	.	.	.	.	.	97.92
2018.TE.22091.1.88	Cattle	Animal	Faeces	2018	Campylobacter_jejuni	572	ST-206 complex	.	.	99.75	.	.	100.00	100.00	100.00	100.00	.	.		.		ampicillin	100.00	100.00	99.94	.	.	.	.	100.00	99.87	100.00	100.00	100.00	100.00	.	.	.	.	.	.	.	.	.	.	.	.	.	97.92
2018.TE.22091.1.89	Cattle	Animal	Faeces	2018	Campylobacter_jejuni	572	ST-206 complex	.	.	99.75	.	.	100.00	100.00	100.00	100.00	.	.		.		ampicillin	100.00	100.00	99.94	.	.	.	.	100.00	99.87	100.00	100.00	100.00	100.00	.	.	.	.	.	.	.	.	.	.	.	.	.	97.92
2018.TE.22091.1.9	Cattle	Animal	Faeces	2018	Campylobacter_jejuni	19	ST-21 complex	.	.	99.75	.	.	100.00	100.00	100.00	100.00	.	.		.		ampicillin	100.00	100.00	100.00	100.00	100.00	87.01	100.00	100.00	99.87	100.00	100.00	100.00	100.00	.	.	.	.	.	.	.	.	.	.	.	.	.	.
2018.TE.22091.1.90	Cattle	Animal	Faeces	2018	Campylobacter_jejuni	572	ST-206 complex	.	.	99.75	.	.	100.00	100.00	100.00	100.00	.	.		.		ampicillin	100.00	100.00	99.94	.	.	.	.	100.00	99.87	100.00	100.00	100.00	100.00	.	.	.	.	.	.	.	.	.	.	.	.	.	97.92
2018.TE.586.1.78	Cattle	Food	Raw milk	2017	Campylobacter_jejuni	42	ST-42 complex	.	.	.	.	.	100.00	99.90	100.00	100.00	.	.		.		Sensitive	100.00	100.00	100.00	.	.	.	.	100.00	99.87	100.00	100.00	99.87	100.00	.	.	.	.	.	.	.	.	.	.	.	.	.	98.10
2018.TE.586.1.79	Cattle	Food	Raw milk	2017	Campylobacter_jejuni	21	ST-21 complex	.	.	99.75	.	.	100.00	100.00	100.00	100.00	.	.		.		ampicillin	100.00	100.00	100.00	100.00	100.00	100.00	100.00	100.00	99.87	100.00	100.00	100.00	99.87	100.00	100.00	100.00	100.00	100.00	100.00	83.11	.	100.00	100.00	100.00	.	100.00	100.00
2018.TE.586.1.80	Cattle	Food	Raw milk	2017	Campylobacter_jejuni	6532	ST-42 complex	.	.	.	.	98.20	100.00	99.90	100.00	100.00	.	99.84	99.84	gyrA (T86I)	ant(6)-la	streptomycin, ciprofloxacin, nalidixic acid, tetracycline	100.00	100.00	100.00	.	.	.	.	100.00	100.00	100.00	100.00	99.87	100.00	.	.	.	100.00	99.35	.	.	.	.	.	.	.	.	.
2018.TE.7587.1.2	Cattle	Food	Raw milk	2017	Campylobacter_jejuni	3335	ST-206 complex	.	.	99.75	.	.	100.00	99.90	100.00	100.00	.	99.84	99.84	gyrA (T86I)		ampicillin, ciprofloxacin, nalidixic acid, tetracycline	100.00	100.00	99.94	.	.	.	.	100.00	99.87	100.00	100.00	100.00	100.00	.	.	.	.	.	.	.	.	.	.	.	.	.	97.92
2018.TE.7587.1.8	Cattle	Food	Raw milk	2017	Campylobacter_jejuni	3335	ST-206 complex	.	.	99.75	.	.	100.00	99.90	100.00	100.00	.	99.84	99.84	gyrA (T86I)		ampicillin, ciprofloxacin, nalidixic acid, tetracycline	100.00	100.00	99.94	.	.	.	.	100.00	99.87	100.00	100.00	100.00	100.00	.	.	.	.	.	.	.	.	.	.	.	.	.	97.92
2019.TE.15796.1.55	Cattle	Animal	Faeces	2019	Campylobacter_jejuni	2133	/	.	.	99.88	.	.	100.00	99.90	100.00	100.00	.	.		.		ampicillin	100.00	100.00	.	.	.	.	.	100.00	.	.	.	.	.	.	.	.	.	.	.	.	.	.	.	.	.	.	99.69
2020.TE.169799.1.26	Cattle	Food	Raw milk	2019	Campylobacter_jejuni	822	ST-21 complex	.	.	99.75	.	.	100.00	100.00	100.00	100.00	.	.		gyrA (T86I)		ampicillin, ciprofloxacin, nalidixic acid	100.00	100.00	100.00	100.00	100.00	100.00	100.00	100.00	99.87	100.00	100.00	100.00	100.00	.	.	.	.	.	.	.	.	.	.	.	.	.	.
2020.TE.4117.1.15	Cattle	Animal	Faeces	2019	Campylobacter_jejuni	61	ST-61 complex	.	.	99.75	.	.	100.00	100.00	100.00	100.00	.	.		.		ampicillin	100.00	100.00	100.00	.	.	.	.	100.00	99.87	100.00	100.00	100.00	100.00	.	.	.	100.00	.	.	.	.	.	.	.	.	.	98.04
2020.TE.4117.1.18	Cattle	Animal	Faeces	2019	Campylobacter_jejuni	3335	ST-206 complex	.	.	99.75	.	.	100.00	99.90	100.00	100.00	.	99.84	99.85	gyrA (T86I)		ampicillin, ciprofloxacin, nalidixic acid, tetracycline	100.00	100.00	99.94	.	.	.	.	100.00	99.87	100.00	100.00	100.00	100.00	.	.	.	.	.	.	.	.	.	.	.	.	.	97.92
2020.TE.4117.1.19	Cattle	Animal	Faeces	2019	Campylobacter_jejuni	227	ST-206 complex	.	.	99.75	.	.	100.00	100.00	100.00	100.00	.	.		gyrA (T86I)		ampicillin, ciprofloxacin, nalidixic acid	100.00	100.00	100.00	100.00	100.00	100.00	100.00	100.00	99.87	100.00	100.00	99.87	100.00	.	.	.	.	98.60	.	.	.	.	.	.	.	.	.
2020.TE.4117.1.2	Sheep	Animal	Faeces	2019	Campylobacter_jejuni	227	ST-206 complex	.	.	99.75	.	.	100.00	100.00	100.00	100.00	.	.		gyrA (T86I)		ampicillin, ciprofloxacin, nalidixic acid	100.00	100.00	100.00	100.00	100.00	100.00	100.00	100.00	99.87	100.00	100.00	99.87	100.00	.	.	.	.	98.60	.	.	.	.	.	.	.	.	.
2020.TE.4117.1.20	Cattle	Animal	Faeces	2019	Campylobacter_jejuni	22	ST-22 complex	.	.	99.75	.	.	100.00	99.90	100.00	100.00	.	.		.		ampicillin	100.00	100.00	99.94	.	.	.	.	100.00	99.87	100.00	100.00	100.00	100.00	.	.	.	.	.	.	.	.	.	.	.	.	.	.
2020.TE.4117.1.30	Cattle	Animal	Faeces	2019	Campylobacter_jejuni	21	ST-21 complex	.	.	99.75	.	.	100.00	100.00	100.00	100.00	.	.		.		ampicillin	100.00	100.00	100.00	100.00	100.00	100.00	100.00	100.00	100.00	100.00	100.00	100.00	100.00	100.00	100.00	100.00	100.00	100.00	100.00	81.03	.	100.00	100.00	100.00	.	100.00	100.00
2020.TE.4117.1.32	Cattle	Animal	Faeces	2019	Campylobacter_jejuni	883	ST-21 complex	.	.	99.75	.	.	100.00	100.00	100.00	100.00	.	.		gyrA (T86I)		ampicillin, ciprofloxacin, nalidixic acid	100.00	100.00	99.94	.	.	.	.	100.00	100.00	100.00	100.00	100.00	100.00	.	.	100.00	100.00	100.00	100.00	86.63	.	100.00	100.00	100.00	.	100.00	100.00
2020.TE.4117.1.34	Cattle	Food	Carcass	2019	Campylobacter_jejuni	42	ST-42 complex	.	.	.	.	.	100.00	99.90	100.00	100.00	.	.		.		Sensitive	100.00	100.00	100.00	.	.	.	.	100.00	99.87	100.00	100.00	99.87	100.00	.	.	.	.	.	.	.	.	.	.	.	.	.	98.10
2020.TE.4117.1.36	Sheep	Food	Carcass	2019	Campylobacter_jejuni	21	ST-21 complex	.	.	99.75	.	.	100.00	100.00	100.00	100.00	.	.		gyrA (T86I)		ampicillin, ciprofloxacin, nalidixic acid	100.00	100.00	100.00	100.00	100.00	100.00	100.00	100.00	99.87	100.00	100.00	100.00	100.00	100.00	100.00	100.00	100.00	100.00	100.00	86.54	100.00	100.00	100.00	100.00	100.00	100.00	100.00
2020.TE.4117.1.37	Sheep	Animal	Faeces	2019	Campylobacter_jejuni	19	ST-21 complex	.	.	99.75	.	.	100.00	100.00	100.00	100.00	.	.		.		ampicillin	100.00	100.00	100.00	100.00	100.00	100.00	100.00	100.00	99.87	100.00	100.00	100.00	100.00	.	.	.	.	.	.	.	.	.	.	.	.	.	.
2020.TE.4117.1.4	Cattle	Animal	Faeces	2019	Campylobacter_jejuni	45	ST-45 complex	.	.	99.75	.	.	100.00	99.90	100.00	100.00	.	.		.		ampicillin	100.00	100.00	.	.	.	.	.	100.00	97.24	100.00	100.00	100.00	99.87	.	.	.	.	.	.	.	.	.	.	.	.	.	98.10
2020.TE.4117.1.40	Cattle	Animal	Faeces	2019	Campylobacter_jejuni	42	ST-42 complex	.	.	.	.	.	100.00	99.90	100.00	100.00	.	.		.		Sensitive	100.00	100.00	100.00	.	.	.	.	100.00	99.87	100.00	100.00	99.87	100.00	.	.	.	.	.	.	.	.	.	.	.	.	.	98.10
2020.TE.4117.1.41	Cattle	Animal	Faeces	2019	Campylobacter_jejuni	883	ST-21 complex	.	.	99.75	.	.	100.00	100.00	100.00	100.00	100.00	.	100.00	.		ampicillin, tetracycline	100.00	100.00	99.94	.	.	.	.	100.00	100.00	100.00	100.00	100.00	100.00	100.00	100.00	100.00	100.00	100.00	100.00	86.54	100.00	100.00	100.00	100.00	99.96	100.00	100.00
2020.TE.4117.1.42	Cattle	Animal	Faeces	2019	Campylobacter_jejuni	3335	ST-206 complex	.	.	99.75	.	.	100.00	99.90	100.00	100.00	.	99.84	99.85	gyrA (T86I)		ampicillin, ciprofloxacin, nalidixic acid, tetracycline	100.00	100.00	99.94	.	.	.	.	100.00	99.87	100.00	100.00	100.00	100.00	.	.	.	.	.	.	.	.	.	.	.	.	.	97.92
2020.TE.4117.1.43	Cattle	Animal	Faeces	2019	Campylobacter_jejuni	50	ST-21 complex	.	.	99.75	.	.	100.00	100.00	100.00	100.00	.	.		gyrA (T86I)		ampicillin, ciprofloxacin, nalidixic acid	100.00	100.00	.	.	.	.	.	100.00	99.87	100.00	100.00	100.00	100.00	.	.	.	.	98.60	.	.	.	.	.	.	.	.	98.72
2020.TE.4117.1.44	Cattle	Animal	Faeces	2019	Campylobacter_jejuni	883	ST-21 complex	.	.	99.75	.	.	100.00	100.00	100.00	100.00	.	.		gyrA (T86I)		ampicillin, ciprofloxacin, nalidixic acid	100.00	100.00	99.94	.	.	.	.	100.00	100.00	100.00	100.00	100.00	100.00	.	.	100.00	100.00	100.00	100.00	86.54	100.00	100.00	100.00	100.00	100.00	100.00	100.00
2020.TE.4117.1.5	Cattle	Animal	Faeces	2019	Campylobacter_jejuni	400	ST-353 complex	.	.	.	.	.	100.00	99.90	100.00	100.00	.	99.84	99.85	gyrA (T86I)		ciprofloxacin, nalidixic acid, tetracycline	100.00	100.00	100.00	100.00	100.00	100.00	100.00	100.00	100.00	100.00	100.00	100.00	100.00	.	.	.	99.58	.	.	.	.	.	.	.	.	.	98.72
2020.TE.4117.1.50	Cattle	Food	Carcass	2019	Campylobacter_jejuni	42	ST-42 complex	.	.	.	.	.	100.00	99.90	100.00	100.00	.	.		.		Sensitive	100.00	100.00	100.00	.	.	.	.	100.00	99.87	100.00	100.00	99.87	100.00	.	.	.	.	.	.	.	.	.	.	.	.	.	98.10
2020.TE.4117.1.51	Cattle	Food	Carcass	2019	Campylobacter_jejuni	42	ST-42 complex	.	.	.	.	.	100.00	99.90	100.00	100.00	.	.		.		Sensitive	100.00	100.00	100.00	.	.	.	.	100.00	99.87	100.00	100.00	99.87	99.87	.	.	.	.	.	.	.	.	.	.	.	.	.	98.10
2020.TE.4117.1.67	Cattle	Animal	Faeces	2019	Campylobacter_jejuni	1721	/	.	.	99.75	.	.	100.00	99.90	100.00	100.00	.	.		.		ampicillin	100.00	100.00	.	.	.	.	.	100.00	.	.	.	.	.	.	.	.	.	.	.	.	.	.	.	.	.	.	98.04
2020.TE.4117.1.71	Cattle	Animal	Faeces	2020	Campylobacter_jejuni	21	ST-21 complex	.	.	99.75	.	.	100.00	100.00	100.00	100.00	.	.		.		ampicillin	100.00	100.00	100.00	100.00	100.00	100.00	100.00	100.00	100.00	100.00	100.00	100.00	100.00	100.00	100.00	100.00	100.00	100.00	100.00	84.73	100.00	100.00	100.00	100.00	100.00	100.00	100.00
2020.TE.4117.1.73	Cattle	Animal	Faeces	2020	Campylobacter_jejuni	19	ST-21 complex	.	.	99.75	.	.	100.00	100.00	100.00	100.00	.	.		gyrA (T86I)		ampicillin, ciprofloxacin, nalidixic acid	100.00	100.00	100.00	100.00	100.00	100.00	100.00	100.00	99.87	100.00	100.00	100.00	100.00	.	.	.	.	.	.	.	.	.	.	.	.	.	.
2020.TE.4117.1.75	Cattle	Animal	Faeces	2020	Campylobacter_jejuni	3720	ST-49 complex	.	.	99.75	.	.	100.00	99.90	100.00	100.00	.	.		gyrA (T86I)		ampicillin, ciprofloxacin, nalidixic acid	100.00	100.00	.	.	.	.	.	100.00	99.87	100.00	100.00	100.00	100.00	.	.	.	.	.	.	.	.	.	.	.	.	.	.
2020.TE.4117.1.77	Sheep	Animal	Faeces	2020	Campylobacter_jejuni	19	ST-21 complex	.	.	99.75	.	.	100.00	100.00	100.00	100.00	.	.		.		ampicillin	100.00	100.00	100.00	100.00	100.00	87.69	100.00	100.00	99.87	100.00	100.00	100.00	100.00	.	.	.	.	.	.	.	.	.	.	.	.	.	.
2020.TE.4117.1.8	Cattle	Animal	Faeces	2019	Campylobacter_jejuni	42	ST-42 complex	.	.	.	.	.	100.00	99.90	100.00	100.00	.	.		gyrA (T86I)		ciprofloxacin, nalidixic acid	100.00	100.00	100.00	.	.	.	.	100.00	100.00	100.00	100.00	99.87	100.00	.	.	.	100.00	99.35	.	.	.	.	.	.	.	.	.
2020.TE.4117.1.83	Sheep	Food	Carcass	2020	Campylobacter_jejuni	883	ST-21 complex	.	.	99.75	.	.	100.00	100.00	100.00	100.00	100.00	.	100.00	.		ampicillin, tetracycline	100.00	100.00	99.94	.	.	.	.	100.00	100.00	100.00	100.00	100.00	100.00	100.00	100.00	100.00	100.00	100.00	100.00	84.73	100.00	100.00	100.00	100.00	100.00	100.00	100.00
2020.TE.4117.1.84	Sheep	Food	Carcass	2020	Campylobacter_jejuni	883	ST-21 complex	.	.	99.75	.	.	100.00	100.00	100.00	100.00	100.00	.	100.00	.		ampicillin, tetracycline	100.00	100.00	99.94	.	.	.	.	100.00	100.00	100.00	100.00	100.00	100.00	100.00	100.00	100.00	100.00	100.00	100.00	86.63	100.00	100.00	100.00	100.00	100.00	100.00	100.00
2020.TE.4117.1.88	Sheep	Food	Carcass	2020	Campylobacter_jejuni	19	ST-21 complex	.	.	99.75	.	.	100.00	100.00	100.00	100.00	.	.		gyrA (T86I)		ampicillin, ciprofloxacin, nalidixic acid	100.00	100.00	100.00	100.00	100.00	100.00	100.00	100.00	99.87	100.00	100.00	100.00	100.00	.	.	.	.	.	.	.	.	.	.	.	.	.	.
2021.TE.39524.1.10	Cattle	Animal	Faeces	2019	Campylobacter_jejuni	19	ST-21 complex	.	.	99.75	.	.	100.00	100.00	100.00	100.00	.	.		gyrA (T86I)		ampicillin, ciprofloxacin, nalidixic acid	100.00	100.00	100.00	100.00	100.00	100.00	100.00	100.00	99.87	100.00	100.00	100.00	100.00	.	.	.	.	.	.	.	.	.	.	.	.	.	.
2021.TE.39524.1.11	Cattle	Animal	Faeces	2019	Campylobacter_jejuni	42	ST-42 complex	.	.	.	.	.	100.00	99.90	100.00	100.00	.	.		.		Sensitive	100.00	100.00	100.00	.	.	.	.	100.00	99.87	100.00	100.00	99.87	100.00	.	.	.	.	.	.	.	.	.	.	.	.	.	98.10
2021.TE.39524.1.14	Cattle	Animal	Faeces	2019	Campylobacter_jejuni	1721	/	.	.	99.75	.	.	100.00	99.90	100.00	100.00	.	.		.		ampicillin	100.00	100.00	.	.	.	.	.	100.00	.	.	.	.	.	.	.	.	.	.	.	.	.	.	.	.	.	.	98.04
2021.TE.39524.1.15	Cattle	Animal	Faeces	2020	Campylobacter_jejuni	45	ST-45 complex	.	100.00	.	.	.	100.00	99.90	100.00	100.00	100.00	.	100.00	.		ampicillin, tetracycline	100.00	100.00	.	.	.	.	.	100.00	97.24	100.00	100.00	100.00	100.00	.	.	.	.	.	.	.	.	.	.	.	.	.	98.10
2021.TE.39524.1.18	Sheep	Food	Carcass	2020	Campylobacter_jejuni	883	ST-21 complex	.	.	99.75	.	.	100.00	100.00	100.00	100.00	100.00	.	100.00	.		ampicillin, tetracycline	100.00	100.00	99.94	.	.	.	.	100.00	100.00	100.00	100.00	.	100.00	100.00	100.00	100.00	100.00	100.00	100.00	86.63	.	100.00	100.00	100.00	.	100.00	100.00
2021.TE.39524.1.22	Sheep	Animal	Faeces	2020	Campylobacter_jejuni	883	ST-21 complex	.	.	99.75	.	.	100.00	100.00	100.00	100.00	.	.		.		ampicillin	100.00	100.00	99.94	.	.	.	.	100.00	99.87	100.00	100.00	100.00	99.87	100.00	100.00	.	100.00	100.00	100.00	86.54	100.00	100.00	100.00	100.00	100.00	100.00	100.00
2021.TE.39524.1.26	Sheep	Animal	Faeces	2020	Campylobacter_jejuni	883	ST-21 complex	.	.	99.75	.	.	100.00	100.00	100.00	100.00	100.00	.	100.00	.		ampicillin, tetracycline	100.00	100.00	99.94	.	.	.	.	100.00	100.00	100.00	100.00	100.00	99.87	100.00	100.00	100.00	100.00	100.00	100.00	86.54	100.00	100.00	100.00	100.00	100.00	100.00	100.00
2021.TE.39524.1.28	Sheep	Animal	Faeces	2020	Campylobacter_jejuni	883	ST-21 complex	.	.	99.75	.	.	100.00	100.00	100.00	100.00	100.00	.	100.00	.		ampicillin, tetracycline	100.00	100.00	99.94	.	.	.	.	100.00	100.00	100.00	100.00	100.00	99.87	100.00	100.00	100.00	100.00	100.00	100.00	88.62	100.00	100.00	100.00	100.00	100.00	100.00	100.00
2021.TE.39524.1.29	Sheep	Animal	Faeces	2020	Campylobacter_jejuni	883	ST-21 complex	.	.	99.75	.	.	100.00	100.00	100.00	100.00	100.00	.	100.00	.		ampicillin, tetracycline	100.00	100.00	99.94	.	.	.	.	100.00	100.00	100.00	100.00	100.00	100.00	100.00	100.00	100.00	100.00	99.89	100.00	86.72	100.00	100.00	100.00	100.00	100.00	100.00	100.00
2021.TE.39524.1.3	Sheep	Animal	Faeces	2019	Campylobacter_jejuni	61	ST-61 complex	.	.	99.75	.	.	100.00	100.00	100.00	100.00	.	.		.		ampicillin	100.00	100.00	100.00	.	.	.	.	100.00	99.87	100.00	100.00	100.00	100.00	.	.	.	100.00	.	.	.	.	.	.	.	.	.	98.04
2021.TE.39524.1.30	Sheep	Animal	Faeces	2020	Campylobacter_jejuni	883	ST-21 complex	.	.	99.75	.	.	100.00	100.00	100.00	100.00	100.00	.	100.00	.		ampicillin, tetracycline	100.00	100.00	99.94	.	.	.	.	100.00	100.00	100.00	100.00	100.00	100.00	100.00	100.00	99.88	100.00	100.00	100.00	86.72	100.00	100.00	100.00	100.00	100.00	100.00	100.00
2021.TE.39524.1.31	Sheep	Animal	Faeces	2020	Campylobacter_jejuni	883	ST-21 complex	.	.	99.75	.	.	100.00	100.00	100.00	100.00	100.00	.	100.00	.		ampicillin, tetracycline	100.00	100.00	99.94	.	.	.	.	100.00	100.00	100.00	100.00	100.00	99.87	100.00	100.00	99.88	100.00	100.00	100.00	86.72	100.00	100.00	100.00	89.31	100.00	100.00	100.00
2021.TE.39524.1.32	Sheep	Animal	Faeces	2020	Campylobacter_jejuni	883	ST-21 complex	.	.	99.75	.	.	100.00	100.00	100.00	100.00	100.00	.	100.00	.		ampicillin, tetracycline	100.00	100.00	99.94	.	.	.	.	100.00	100.00	100.00	100.00	100.00	99.87	100.00	100.00	100.00	100.00	100.00	100.00	86.72	100.00	100.00	100.00	100.00	100.00	100.00	100.00
2021.TE.39524.1.35	Sheep	Animal	Faeces	2020	Campylobacter_jejuni	883	ST-21 complex	.	.	99.75	.	.	100.00	100.00	100.00	100.00	100.00	.	100.00	.		ampicillin, tetracycline	100.00	100.00	99.94	.	.	.	.	100.00	100.00	100.00	100.00	100.00	99.87	100.00	100.00	99.88	100.00	100.00	100.00	86.54	100.00	100.00	100.00	100.00	100.00	100.00	100.00
2021.TE.39524.1.37	Sheep	Animal	Faeces	2020	Campylobacter_jejuni	1947	ST-22 complex	.	.	99.75	.	.	100.00	99.90	100.00	100.00	.	.		gyrA (T86I)		ampicillin, ciprofloxacin, nalidixic acid	100.00	100.00	99.94	.	.	.	.	100.00	99.87	100.00	100.00	100.00	100.00	.	.	.	.	.	.	.	.	.	.	.	.	.	.
2021.TE.39524.1.43	Sheep	Animal	Faeces	2020	Campylobacter_jejuni	3335	ST-206 complex	.	.	99.75	.	.	100.00	99.90	100.00	100.00	100.00	.	100.00	gyrA (T86I)		ampicillin, ciprofloxacin, nalidixic acid, tetracycline	100.00	100.00	99.94	.	.	.	.	100.00	99.87	100.00	100.00	100.00	100.00	.	.	.	.	.	.	.	.	.	.	.	.	.	97.92
2021.TE.39524.1.46	Sheep	Animal	Faeces	2020	Campylobacter_jejuni	1947	ST-22 complex	.	.	99.75	.	.	100.00	99.90	100.00	100.00	.	.		gyrA (T86I)		ampicillin, ciprofloxacin, nalidixic acid	100.00	100.00	99.94	.	.	.	.	100.00	99.87	100.00	100.00	100.00	100.00	.	.	.	.	.	.	.	.	.	.	.	.	.	.
2021.TE.39524.1.47	Sheep	Animal	Faeces	2020	Campylobacter_jejuni	6532	ST-42 complex	.	.	.	.	98.20	100.00	99.90	100.00	100.00	.	99.84	99.85	gyrA (T86I)	ant(6)-la	streptomycin, ciprofloxacin, nalidixic acid, tetracycline	100.00	100.00	100.00	.	.	.	.	100.00	100.00	100.00	100.00	99.87	100.00	.	.	.	100.00	99.35	.	.	.	.	.	.	.	.	.
2021.TE.39524.1.48	Sheep	Animal	Faeces	2020	Campylobacter_jejuni	206	ST-206 complex	.	.	99.75	.	.	100.00	100.00	100.00	100.00	100.00	.	100.00	gyrA (T86I)		ampicillin, ciprofloxacin, nalidixic acid, tetracycline	100.00	100.00	100.00	100.00	100.00	100.00	100.00	100.00	99.87	100.00	100.00	100.00	100.00	.	.	.	.	99.35	.	.	.	.	.	.	.	.	.
2021.TE.39524.1.49	Sheep	Animal	Faeces	2020	Campylobacter_jejuni	883	ST-21 complex	.	.	99.75	.	.	100.00	100.00	100.00	100.00	100.00	.	100.00	.		ampicillin, tetracycline	100.00	100.00	99.94	.	.	.	.	100.00	100.00	100.00	100.00	100.00	99.87	100.00	100.00	100.00	100.00	100.00	100.00	86.54	100.00	100.00	100.00	100.00	100.00	100.00	100.00
2021.TE.39524.1.5	Sheep	Animal	Faeces	2019	Campylobacter_jejuni	42	ST-42 complex	.	.	.	.	.	100.00	99.90	100.00	100.00	.	.		.		Sensitive	100.00	100.00	100.00	.	.	.	.	100.00	99.87	100.00	100.00	99.87	100.00	.	.	.	.	.	.	.	.	.	.	.	.	.	98.10
2021.TE.39524.1.50	Sheep	Animal	Faeces	2020	Campylobacter_jejuni	883	ST-21 complex	.	.	99.75	.	.	100.00	100.00	100.00	100.00	100.00	.	100.00	.		ampicillin, tetracycline	100.00	100.00	99.94	.	.	.	.	100.00	100.00	100.00	100.00	100.00	99.87	100.00	100.00	100.00	100.00	100.00	100.00	88.62	100.00	100.00	100.00	100.00	100.00	100.00	100.00
2021.TE.39524.1.51	Sheep	Animal	Faeces	2020	Campylobacter_jejuni	883	ST-21 complex	.	.	99.75	.	.	100.00	100.00	100.00	100.00	100.00	.	100.00	.		ampicillin, tetracycline	100.00	100.00	99.94	.	.	.	.	100.00	100.00	100.00	100.00	100.00	100.00	100.00	100.00	100.00	100.00	100.00	100.00	86.72	100.00	100.00	100.00	100.00	100.00	100.00	100.00
2021.TE.39524.1.53	Sheep	Animal	Faeces	2020	Campylobacter_jejuni	883	ST-21 complex	.	.	99.75	.	.	100.00	100.00	100.00	100.00	100.00	.	100.00	.		ampicillin, tetracycline	100.00	100.00	99.94	.	.	.	.	100.00	100.00	100.00	100.00	100.00	100.00	100.00	100.00	100.00	100.00	100.00	100.00	86.72	100.00	100.00	100.00	100.00	100.00	100.00	100.00
2021.TE.39524.1.6	Sheep	Animal	Faeces	2020	Campylobacter_jejuni	42	ST-42 complex	.	.	.	.	.	100.00	99.90	100.00	100.00	.	.		.		Sensitive	100.00	100.00	100.00	.	.	.	.	100.00	99.87	100.00	100.00	99.87	100.00	.	.	.	.	.	.	.	.	.	.	.	.	.	98.10
2021.TE.39524.1.7	Sheep	Animal	Faeces	2019	Campylobacter_jejuni	61	ST-61 complex	.	.	99.75	.	.	100.00	100.00	100.00	100.00	.	.		.		ampicillin	100.00	100.00	100.00	.	.	.	.	100.00	99.87	100.00	100.00	100.00	100.00	.	.	.	100.00	.	.	.	.	.	.	.	.	.	98.04
2021.TE.39524.1.78	Sheep	Animal	Faeces	2020	Campylobacter_jejuni	13817*	/	.	.	99.75	.	.	100.00	100.00	100.00	100.00	100.00	.	100.00	gyrA (T86I)		ampicillin, ciprofloxacin, nalidixic acid, tetracycline	100.00	100.00	100.00	99.57	91.87	.	.	100.00	.	.	.	99.34	99.22	.	.	.	100.00	.	.	.	.	.	.	.	.	.	98.10
2021.TE.39524.1.8	Cattle	Animal	Faeces	2019	Campylobacter_jejuni	42	ST-42 complex	.	.	.	.	.	100.00	99.90	100.00	100.00	.	.		.		Sensitive	100.00	100.00	100.00	.	.	.	.	100.00	99.87	100.00	100.00	99.87	100.00	.	.	.	.	.	.	.	.	.	.	.	.	.	98.10
2021.TE.39524.1.90	Sheep	Animal	Faeces	2020	Campylobacter_jejuni	13817*	/	.	.	99.75	.	.	100.00	100.00	100.00	100.00	100.00	.	100.00	gyrA (T86I)		ampicillin, ciprofloxacin, nalidixic acid, tetracycline	100.00	100.00	100.00	99.57	91.87	.	.	100.00	.	.	.	99.34	99.22	.	.	.	100.00	.	.	.	.	.	.	.	.	.	98.10
2021.TE.39524.1.91	Sheep	Animal	Faeces	2021	Campylobacter_jejuni	50	ST-21 complex	.	.	99.75	.	.	100.00	100.00	100.00	100.00	100.00	.	100.00	gyrA (T86I)		ampicillin, ciprofloxacin, nalidixic acid, tetracycline	100.00	100.00	100.00	100.00	100.00	100.00	100.00	100.00	99.87	100.00	100.00	100.00	100.00	.	.	.	.	.	.	.	.	.	.	.	.	.	.
2021.TE.54540.1.10	Sheep	Animal	Faeces	2021	Campylobacter_jejuni	50	ST-21 complex	.	.	99.75	.	.	100.00	100.00	100.00	100.00	100.00	.	100.00	gyrA (T86I)		ampicillin, ciprofloxacin, nalidixic acid, tetracycline	100.00	100.00	100.00	100.00	100.00	100.00	100.00	100.00	99.87	100.00	100.00	100.00	100.00	.	.	.	.	.	.	.	.	.	.	.	.	.	.
2021.TE.54540.1.6	Sheep	Animal	Faeces	2021	Campylobacter_jejuni	50	ST-21 complex	.	.	99.75	.	.	100.00	100.00	100.00	100.00	100.00	.	100.00	gyrA (T86I)		ampicillin, ciprofloxacin, nalidixic acid, tetracycline	100.00	100.00	100.00	100.00	100.00	100.00	100.00	100.00	99.87	100.00	100.00	100.00	100.00	.	.	.	.	.	.	.	.	.	.	.	.	.	.
2021.TE.54540.1.7	Sheep	Animal	Faeces	2021	Campylobacter_jejuni	50	ST-21 complex	.	.	99.75	.	.	100.00	100.00	100.00	100.00	100.00	.	100.00	gyrA (T86I)		ampicillin, ciprofloxacin, nalidixic acid, tetracycline	100.00	100.00	100.00	100.00	100.00	100.00	100.00	100.00	99.87	100.00	100.00	100.00	99.87	.	.	.	.	.	.	.	.	.	.	.	.	.	.
2021.TE.54540.1.8	Sheep	Animal	Faeces	2021	Campylobacter_jejuni	50	ST-21 complex	.	.	99.75	.	.	100.00	100.00	100.00	100.00	100.00	.	100.00	gyrA (T86I)		ampicillin, ciprofloxacin, nalidixic acid, tetracycline	100.00	100.00	100.00	100.00	100.00	100.00	100.00	100.00	99.87	100.00	100.00	100.00	99.87	.	.	.	.	.	.	.	.	.	.	.	.	.	.
2021.TE.54540.1.9	Sheep	Animal	Faeces	2021	Campylobacter_jejuni	50	ST-21 complex	.	.	99.75	.	.	100.00	100.00	100.00	100.00	100.00	.	100.00	gyrA (T86I)		ampicillin, ciprofloxacin, nalidixic acid, tetracycline	100.00	100.00	100.00	100.00	100.00	100.00	100.00	100.00	99.87	100.00	100.00	100.00	99.87	.	.	.	.	.	.	.	.	.	.	.	.	.	.
2022.TE.34311.1.23	Cattle	Animal	Faeces	2021	Campylobacter_jejuni	441	/	.	.	99.88	.	.	100.00	100.00	100.00	100.00	100.00	.	100.00	gyrA (T86I)		ampicillin, ciprofloxacin, nalidixic acid, tetracycline	100.00	100.00	.	.	.	.	.	100.00	100.00	100.00	100.00	100.00	100.00	.	.	.	99.58	.	.	.	.	.	.	.	.	.	98.72
2022.TE.34311.1.24	Cattle	Animal	Faeces	2021	Campylobacter_jejuni	441	/	.	.	99.88	.	.	100.00	100.00	100.00	100.00	100.00	.	100.00	gyrA (T86I)		ampicillin, ciprofloxacin, nalidixic acid, tetracycline	100.00	100.00	.	.	.	.	.	100.00	100.00	100.00	100.00	100.00	100.00	.	.	.	99.58	.	.	.	.	.	.	.	.	.	98.72
2022.TE.34311.1.33	Cattle	Animal	Faeces	2021	Campylobacter_jejuni	48	ST-48 complex	.	.	99.75	.	.	100.00	100.00	100.00	100.00	100.00	.	100.00	gyrA (T86I)		ampicillin, ciprofloxacin, nalidixic acid, tetracycline	100.00	100.00	99.94	.	.	.	.	100.00	99.87	100.00	100.00	100.00	100.00	.	.	.	.	.	.	.	.	.	.	.	.	.	97.92
2022.TE.34311.1.5	Cattle	Animal	Faeces	2021	Campylobacter_jejuni	61	ST-61 complex	.	.	99.75	.	.	100.00	100.00	100.00	100.00	.	.	.	.		ampicillin	100.00	100.00	100.00	.	.	.	.	100.00	99.87	100.00	100.00	100.00	100.00	.	.	.	100.00	.	.	.	.	.	.	.	.	.	98.04
2022.TE.49548.1.15	Cattle	Animal	Faeces	?	Campylobacter_jejuni	50	ST-21 complex	.	.	99.75	.	.	100.00	100.00	100.00	100.00	100.00	.	100.00	gyrA (T86I)		ampicillin, ciprofloxacin, nalidixic acid, tetracycline	100.00	100.00	100.00	100.00	100.00	100.00	100.00	100.00	99.87	100.00	100.00	100.00	100.00	.	.	.	.	.	.	.	.	.	.	.	.	.	.
2022.TE.49548.1.17	Cattle	Animal	Faeces	?	Campylobacter_jejuni	50	ST-21 complex	.	.	99.75	.	.	100.00	100.00	100.00	100.00	100.00	.	100.00	gyrA (T86I)		ampicillin, ciprofloxacin, nalidixic acid, tetracycline	100.00	100.00	100.00	100.00	100.00	100.00	100.00	100.00	99.87	100.00	100.00	100.00	100.00	.	.	.	.	.	.	.	.	.	.	.	.	.	.
2022.TE.49548.1.18	Cattle	Animal	Faeces	?	Campylobacter_jejuni	50	ST-21 complex	.	.	99.75	.	.	100.00	100.00	100.00	100.00	100.00	.	100.00	gyrA (T86I)		ampicillin, ciprofloxacin, nalidixic acid, tetracycline	100.00	100.00	100.00	100.00	100.00	100.00	100.00	100.00	99.87	100.00	100.00	100.00	100.00	.	.	.	.	.	.	.	.	.	.	.	.	.	.
2022.TE.49548.1.19	Cattle	Animal	Faeces	?	Campylobacter_jejuni	50	ST-21 complex	.	.	99.75	.	.	100.00	100.00	100.00	100.00	100.00	.	100.00	gyrA (T86I)		ampicillin, ciprofloxacin, nalidixic acid, tetracycline	100.00	100.00	100.00	100.00	100.00	100.00	100.00	100.00	99.87	100.00	100.00	100.00	100.00	.	.	.	.	.	.	.	.	.	.	.	.	.	.
2022.TE.49548.1.21	Cattle	Animal	Faeces	?	Campylobacter_jejuni	3335	ST-206 complex	.	.	99.75	.	.	100.00	99.90	100.00	100.00	.	99.84	.	gyrA (T86I)		ampicillin, ciprofloxacin, nalidixic acid, tetracycline	100.00	100.00	99.94	.	.	.	.	100.00	99.87	100.00	100.00	100.00	100.00	.	.	.	.	.	.	.	.	.	.	.	.	.	97.92
[truncated: 101 more columns]
