# Supplementary material for: Genomic insights and survival dynamics of Campylobacter from ruminants in UHT milk, raw milk and dairy products
Source: Front Microbiol. 2026 Mar 11;17:1791201. doi: 10.3389/fmicb.2026.1791201 (PMC13013509; doi:10.3389/fmicb.2026.1791201)
Supplement: Supplementary file 3 [file Table_2.xlsx]

## Sheet: Foglio1
Sample ID	HOST	Isolation source	Collection date	Species	Sequence Type	Clonal Complex	OXA-605	cmeA	cmeB	cmeC	cmeR	tet(O) unito	tet(O/M/O)	aadE-Cc	GyrA_Thr86Ile abricate	Predicted Phenotype	Cj0883c	flaG	flgE2	flgJ	flgL	flgM	fliD	fliK	fliS	hldD	pflA	pseA	pseB	pseC	pseD/maf2	pseE/maf5	pseF	pseG	pseI	ptmA	ptmB	virB8	virD4	waaF
2020.TE.4117.1.28	Sheep	Carcass	2019	Campylobacter_coli	1055	ST-828 complex	.	.	100.00	99.93	97.00	.	.			Sensitive	.	100	.	100	100	100	99.22	.	100	.	.	99.82	100	.	.	.	100	100	100	.	.	.	.	.
2020.TE.4117.1.3	Sheep	Faeces	2019	Campylobacter_coli	827	ST-828 complex	99.75	.	100.00	99.93	97.00	.	.			ampicillin	.	100	.	.	.	100	99.22	.	100	.	.	100	.	.	.	.	100	100	.	.	.	.	.	.
2020.TE.4117.1.38	Sheep	Faeces	2019	Campylobacter_coli	827	ST-828 complex	99.75	.	100.00	99.93	97.00	100.00	.			ampicillin, tetracycline	.	100	.	.	.	100	99.22	.	100	.	.	100	100	100	100	100	100	100	99.32	100	100	.	.	.
2020.TE.4117.1.63	Cattle	Faeces	2019	Campylobacter_coli	10304	/	99.75	.	99.97	99.93	.	100.00	.			ampicillin, tetracycline	.	100	.	100	100	100	99.22	.	100	.	.	100	.	100	.	100	100	100	100	100	100	.	.	100
2020.TE.4117.1.68	Cattle	Faeces	2019	Campylobacter_coli	1614	ST-828 complex	99.75	.	99.97	99.93	.	.	.			ampicillin	.	100	100	.	.	100	100	.	100	100	.	100	.	100	.	100	100	.	100	100	100	.	.	.
2020.TE.4117.1.76	Sheep	Faeces	2020	Campylobacter_coli	827	ST-828 complex	99.75	.	100.00	99.93	97.00	99.84	99.84		I	ampicillin, ciprofloxacin, nalidixic acid, tetracycline	.	100	.	100	.	100	99.22	.	100	.	.	100	.	100	.	.	100	100	100	.	.	.	100	.
2020.TE.4117.1.78	Sheep	Carcass	2020	Campylobacter_coli	827	ST-828 complex	99.75	.	100.00	99.93	97.00	100.00	.			ampicillin, tetracycline	.	100	.	.	.	100	99.22	.	100	.	.	100	.	100	.	100	100	100	100	100	100	.	.	.
2020.TE.4117.1.86	Sheep	Faeces	2020	Campylobacter_coli	827	ST-828 complex	99.75	.	100.00	99.93	97.00	100.00	.			ampicillin, tetracycline	.	100	.	.	.	100	99.22	.	100	.	.	100	.	100	100	100	100	100	99.32	100	100	.	.	.
2020.TE.4117.1.87	Sheep	Faeces	2020	Campylobacter_coli	827	ST-828 complex	99.75	.	100.00	99.93	97.00	100.00	.			ampicillin, tetracycline	.	100	.	.	.	100	99.22	.	100	.	.	100	.	100	100	100	100	100	99.32	100	100	.	.	.
2021.TE.229315.1.87	Cattle	Faeces	2021	Campylobacter_coli	6575	ST-828 complex	99.75	.	100.00	99.93	97.00	99.84	99.84		I	kanamycin, amikacin, ampicillin, ciprofloxacin, nalidixic acid	.	.	.	.	.	.	.	.	.	.	.	100	.	.	.	100	100	100	100	.	100	100	100	.
2021.TE.39524.1.13	Cattle	Carcass	2019	Campylobacter_coli	1055	ST-828 complex	.	.	100.00	99.93	97.00	100.00	.			tetracycline	.	100	.	100	100	100	99.22	.	100	.	.	99.82	100	.	.	.	100	100	100	.	.	.	.	.
2021.TE.39524.1.16	Sheep	Faeces	2020	Campylobacter_coli	10304	/	99.75	.	99.97	99.93	.	100.00	.			ampicillin, tetracycline	.	100	.	100	100	100	99.22	.	100	.	.	100	.	100	.	100	100	100	100	100	100	.	.	100
2021.TE.39524.1.23	Sheep	Faeces	2021	Campylobacter_coli	827	ST-828 complex	99.75	.	.	99.93	.	100.00	.	99.84		streptomycin, ampicillin, tetracycline	.	100	.	.	.	100	99.22	.	100	.	100	100	.	.	100	.	.	100	.	100	.	.	.	.
2021.TE.39524.1.24	Sheep	Faeces	2021	Campylobacter_coli	962	ST-828 complex	.	100.00	100.00	99.93	.	100.00	.	99.84		streptomycin, tetracycline	.	100	.	.	.	100	99.22	.	100	.	.	100	.	100	.	100	100	100	100	100	100	.	.	.
2021.TE.39524.1.25	Sheep	Carcass	2021	Campylobacter_coli	5947	ST-828 complex	.	.	100.00	99.93	97.00	99.84	99.84	99.84	I	streptomycin, ciprofloxacin, nalidixic acid, tetracycline	.	.	.	.	.	100	.	.	.	.	.	100	100	100	.	100	100	100	100	100	100	.	.	.
2021.TE.39524.1.27	Sheep	Faeces	2021	Campylobacter_coli	854	ST-828 complex	.	100.00	100.00	99.93	.	100.00	100.00	99.84	I	streptomycin, ciprofloxacin, nalidixic acid	.	.	.	100	100	100	.	.	.	.	.	100	.	.	.	100	100	100	99.9	100	100	.	.	100
2021.TE.39524.1.33	Sheep	Carcass	2021	Campylobacter_coli	827	ST-828 complex	99.75	.	100.00	99.93	97.00	100.00	.			ampicillin, tetracycline	.	100	.	.	.	100	99.22	.	100	.	.	100	.	100	.	100	100	100	100	100	100	.	.	.
2021.TE.39524.1.34	Sheep	Carcass	2021	Campylobacter_coli	827	ST-828 complex	99.75	.	100.00	99.93	97.00	100.00	.			ampicillin, tetracycline	.	100	.	.	.	100	99.22	.	100	.	.	100	.	100	.	100	100	100	100	100	100	.	.	.
2021.TE.39524.1.36	Sheep	Faeces	2021	Campylobacter_coli	827	ST-828 complex	99.88	.	100.00	99.93	97.00	.	.			ampicillin	.	100	.	.	.	100	99.22	.	100	.	.	100	.	100	100	100	100	100	99.32	100	100	.	.	.
2021.TE.39524.1.39	Sheep	Faeces	2021	Campylobacter_coli	1556	ST-828 complex	99.75	.	99.97	99.93	.	.	.		I	ampicillin, ciprofloxacin, nalidixic acid	.	.	.	.	.	.	.	.	.	.	.	100	.	.	.	100	100	100	100	100	100	.	.	.
2021.TE.39524.1.40	Sheep	Faeces	2021	Campylobacter_coli	827	ST-828 complex	99.75	.	100.00	99.93	97.00	.	.			ampicillin	.	100	.	.	.	100	99.22	.	100	.	.	100	.	100	100	100	100	100	99.32	100	100	.	.	.
2021.TE.39524.1.41	Sheep	Faeces	2021	Campylobacter_coli	827	ST-828 complex	99.75	.	100.00	99.93	97.00	100.00	.			ampicillin, tetracycline	.	100	.	.	.	100	99.22	.	100	.	.	100	.	100	100	100	100	100	100	100	100	.	.	.
2021.TE.39524.1.42	Sheep	Faeces	2021	Campylobacter_coli	827	ST-828 complex	99.75	.	100.00	99.93	97.00	100.00	.			ampicillin, tetracycline	.	100	.	.	.	100	99.22	.	100	.	.	100	.	100	100	100	100	100	100	100	100	.	.	.
2021.TE.39524.1.44	Sheep	Faeces	2021	Campylobacter_coli	1586	ST-828 complex	.	.	99.97	99.93	.	100.00	.		I	ciprofloxacin, nalidixic acid, tetracycline	.	100	100	100	100	100	99.22	.	100	.	.	100	.	.	.	99.95	100	100	100	100	100	.	.	.
2021.TE.39524.1.45	Sheep	Faeces	2021	Campylobacter_coli	827	ST-828 complex	99.75	.	100.00	99.93	97.00	.	.			ampicillin	.	100	.	.	.	100	99.22	.	100	.	.	100	.	.	.	.	100	100	.	.	.	.	.	.
2021.TE.39524.1.52	Sheep	Faeces	2021	Campylobacter_coli	827	ST-828 complex	99.75	.	100.00	99.93	97.00	.	.			ampicillin	.	100	.	.	.	100	99.22	.	100	.	.	100	.	100	100	100	100	100	99.32	100	100	.	.	.
2021.TE.39524.1.54	Sheep	Carcass	2021	Campylobacter_coli	827	ST-828 complex	99.88	.	100.00	99.93	97.00	.	.			ampicillin	100	100	.	.	.	100	99.22	.	100	.	.	100	.	100	100	100	100	100	99.32	100	100	.	.	.
2021.TE.39524.1.55	Sheep	Carcass	2021	Campylobacter_coli	827	ST-828 complex	99.88	.	100.00	99.93	97.00	.	.			ampicillin	.	100	.	.	.	100	99.22	.	100	.	.	100	.	100	100	100	100	100	99.32	100	100	.	.	.
2021.TE.39524.1.56	Sheep	Faeces	2021	Campylobacter_coli	827	ST-828 complex	99.75	.	100.00	99.93	97.00	99.84	99.84			ampicillin, tetracycline	.	100	.	.	.	100	99.22	.	100	.	.	100	.	100	100	100	100	100	99.32	100	100	.	.	.
2021.TE.39524.1.57	Sheep	Faeces	2021	Campylobacter_coli	1556	ST-828 complex	99.75	.	99.97	99.93	.	.	.		I	ampicillin, ciprofloxacin, nalidixic acid	.	.	.	.	.	.	.	.	.	.	.	100	.	.	.	100	100	100	100	100	100	.	.	.
2021.TE.39524.1.59	Sheep	Faeces	2021	Campylobacter_coli	1016	ST-828 complex	.	100.00	100.00	99.93	.	99.84	99.84	99.84		streptomycin, tetracycline	.	.	.	.	100	.	.	99.83	.	.	.	100	.	.	.	.	100	100	100	.	.	.	.	100
2021.TE.39524.1.60	Sheep	Faeces	2021	Campylobacter_coli	1016	ST-828 complex	.	100.00	100.00	99.93	.	99.84	99.84	99.84		streptomycin, tetracycline	.	.	.	.	100	.	.	99.83	.	.	.	100	.	.	.	.	100	100	100	.	.	.	.	100
2021.TE.39524.1.61	Sheep	Faeces	2021	Campylobacter_coli	827	ST-828 complex	99.75	.	100.00	99.93	97.00	.	.			ampicillin	.	100	.	.	.	100	99.22	.	100	.	.	100	.	100	100	100	100	100	99.32	100	100	.	.	.
2021.TE.39524.1.70	Sheep	Faeces	2021	Campylobacter_coli	827	ST-828 complex	99.75	.	100.00	99.93	97.00	100.00	.		I	ampicillin, ciprofloxacin, nalidixic acid, tetracycline	.	100	.	.	.	100	99.22	.	100	.	.	100	.	.	100	100	100	100	99.32	100	100	.	.	.
2021.TE.39524.1.73	Sheep	Carcass	2021	Campylobacter_coli	827	ST-828 complex	99.75	.	100.00	99.93	97.00	100.00	.		I	ampicillin, ciprofloxacin, nalidixic acid, tetracycline	.	100	.	.	.	100	99.22	.	100	.	.	100	.	.	100	100	100	100	99.32	100	100	.	.	.
2021.TE.39524.1.74	Sheep	Carcass	2021	Campylobacter_coli	827	ST-828 complex	99.75	.	100.00	99.93	97.00	100.00	.		I	ampicillin, ciprofloxacin, nalidixic acid, tetracycline	.	100	.	.	.	100	99.22	.	100	.	.	100	.	.	100	100	100	100	99.32	100	100	.	.	.
2021.TE.39524.1.75	Sheep	Carcass	2021	Campylobacter_coli	827	ST-828 complex	99.75	.	100.00	99.93	97.00	100.00	.		I	ampicillin, ciprofloxacin, nalidixic acid, tetracycline	.	100	.	.	.	100	99.22	.	100	.	.	100	.	.	100	100	100	100	99.32	100	100	.	.	.
2021.TE.39524.1.76	Sheep	Carcass	2021	Campylobacter_coli	827	ST-828 complex	99.75	.	100.00	99.93	97.00	100.00	.		I	ampicillin, ciprofloxacin, nalidixic acid, tetracycline	.	100	.	.	.	100	99.22	.	100	.	.	100	.	.	100	100	100	100	99.32	100	100	.	.	.
2021.TE.39524.1.79	Sheep	Carcass	2021	Campylobacter_coli	827	ST-828 complex	99.75	.	100.00	99.93	97.00	100.00	.		I	ampicillin, ciprofloxacin, nalidixic acid, tetracycline	.	100	.	.	.	100	99.22	.	100	.	.	100	.	.	100	100	100	100	99.32	100	100	.	.	.
2021.TE.39524.1.80	Sheep	Carcass	2021	Campylobacter_coli	827	ST-828 complex	99.75	.	100.00	99.93	97.00	100.00	.		I	ampicillin, ciprofloxacin, nalidixic acid, tetracycline	.	100	.	.	.	100	99.22	.	100	.	.	100	.	.	100	100	100	100	99.32	100	100	.	.	.
2021.TE.39524.1.81	Sheep	Carcass	2021	Campylobacter_coli	827	ST-828 complex	99.75	.	100.00	99.93	97.00	100.00	.		I	ampicillin, ciprofloxacin, nalidixic acid, tetracycline	.	100	.	.	.	100	99.22	.	100	.	.	100	.	.	100	100	100	100	99.32	100	100	.	.	.
2021.TE.39524.1.82	Sheep	Carcass	2021	Campylobacter_coli	827	ST-828 complex	99.75	.	100.00	99.93	97.00	100.00	.		I	ampicillin, ciprofloxacin, nalidixic acid, tetracycline	.	100	.	.	.	100	99.22	.	100	.	.	100	.	.	100	100	100	100	99.32	100	100	.	.	.
2021.TE.39524.1.83	Sheep	Carcass	2021	Campylobacter_coli	6991	ST-828 complex	99.75	.	99.97	99.93	.	.	.			ampicillin	.	.	.	.	.	.	.	.	.	.	.	100	.	100	.	100	100	100	.	100	100	.	.	.
2021.TE.39524.1.85	Sheep	Carcass	2021	Campylobacter_coli	827	ST-828 complex	99.75	.	100.00	99.93	97.00	100.00	.		I	ampicillin, ciprofloxacin, nalidixic acid, tetracycline	.	100	.	.	.	100	99.22	.	100	.	.	100	.	.	100	100	100	100	99.32	100	100	.	.	.
2021.TE.39524.1.86	Sheep	Carcass	2021	Campylobacter_coli	827	ST-828 complex	99.75	.	100.00	99.93	97.00	100.00	.		I	ampicillin, ciprofloxacin, nalidixic acid, tetracycline	.	100	.	.	.	100	99.22	.	100	.	.	100	.	.	100	100	100	100	99.32	100	100	.	.	.
2021.TE.39524.1.87	Sheep	Carcass	2021	Campylobacter_coli	827	ST-828 complex	99.75	.	100.00	99.93	97.00	100.00	.		I	ampicillin, ciprofloxacin, nalidixic acid, tetracycline	.	100	.	.	.	100	99.22	.	100	.	.	100	.	.	100	100	100	100	99.32	100	100	.	.	.
2021.TE.39524.1.88	Sheep	Carcass	2021	Campylobacter_coli	827	ST-828 complex	99.75	.	100.00	99.93	97.00	100.00	.		I	ampicillin, ciprofloxacin, nalidixic acid, tetracycline	.	100	.	.	.	100	99.22	.	100	.	.	100	.	.	100	100	100	100	99.32	100	100	.	.	.
2021.TE.39524.1.89	Sheep	Carcass	2021	Campylobacter_coli	6991	ST-828 complex	99.75	.	99.97	99.93	.	.	.			ampicillin	.	.	.	.	.	.	.	.	.	.	.	100	.	100	.	100	100	100	.	100	100	.	.	.
2021.TE.39524.1.92	Sheep	Faeces	2021	Campylobacter_coli	5150	/	99.75	100.00	100.00	99.93	.	99.84	99.84		I	ampicillin, ciprofloxacin, nalidixic acid, tetracycline	.	100	.	100	100	100	99.22	.	100	.	.	100	.	100	.	100	100	100	100	100	100	.	.	.
2021.TE.54540.1.2	Cattle	Faeces	2021	Campylobacter_coli	2172	ST-828 complex	.	100.00	99.90	99.93	.	100.00	100.00	99.84	I	streptomycin, ciprofloxacin, nalidixic acid	.	.	.	.	.	100	.	.	.	.	.	100	100	100	.	.	100	100	100	100	100	.	.	.
