# Supplementary material for: Genomic insights and survival dynamics of Campylobacter from ruminants in UHT milk, raw milk and dairy products
Source: Front Microbiol. 2026 Mar 11;17:1791201. doi: 10.3389/fmicb.2026.1791201 (PMC13013509; doi:10.3389/fmicb.2026.1791201)
Supplement: Supplementary file 4 [file Table_3.xlsx]

## Sheet: Foglio1
partition	cluster	cluster_length	samples	CC	ST	Source	Host	iso_year	timespan_days
MST-10x1.0	cluster_4	5	2018.TE.22091.1.70,2018.TE.22091.1.69,2018.TE.15782.1.42,2018.TE.22091.1.67,2018.TE.22091.1.68	ST-42 complex (100.0%) (n = 5)	1751 (100.0%) (n = 5)		Cattle (100.0%) (n = 5)	2018 (100.0%) (n = 5)	78
MST-10x1.0	cluster_11	9	2018.TE.15782.1.2,2018.TE.12927.1.5,2018.TE.13542.1.11,2018.TE.15782.1.18,2018.TE.15782.1.12,2018.TE.12927.1.13,2018.TE.13542.1.3,2018.TE.15782.1.13,2018.TE.15782.1.19	ST-21 complex (100.0%) (n = 9)	50 (100.0%) (n = 9)	5 food (raw milk)-4 animal	Cattle (100.0%) (n=9)	2018 (100.0%) (n = 9)	40
MST-10x1.0	cluster_26	2	2017.TE.8356.1.48,2017.TE.13852.1.40	EMPTY (100.0%) (n = 2)	13816* (100.0%) (n = 2)		Cattle (100.0%) (n = 2)	2017 (100.0%) (n = 2)	9
MST-10x1.0	cluster_35	2	2020.TE.4117.1.67,2021.TE.39524.1.14	EMPTY (100.0%) (n = 2)	1721 (100.0%) (n = 2)		Cattle (100.0%) (n = 2)	2019 (100.0%) (n = 2)	28
MST-10x1.0	cluster_7	43	2018.TE.22091.1.22,2018.TE.22091.1.27,2018.TE.22091.1.51,2018.TE.22091.1.84,2018.TE.15782.1.47,2018.TE.22091.1.53,2018.TE.22091.1.100,2018.TE.22091.1.14,2018.TE.22091.1.21,2018.TE.22091.1.25,2018.TE.22091.1.26,2018.TE.22091.1.45,2018.TE.22091.1.46,2018.TE.22091.1.83,2018.TE.22091.1.101,2018.TE.15782.1.24,2018.TE.15782.1.27,2018.TE.22091.1.44,2018.TE.22091.1.54,2018.TE.15782.1.30,2018.TE.15782.1.3…	ST-206 complex (100.0%) (n = 43)	572 (100.0%) (n = 43)		Cattle (100.0%) (n = 43)	2018 (100.0%) (n = 43)	79
MST-10x1.0	cluster_28	5	2018.TE.22091.1.55,2018.TE.22091.1.58,2018.TE.22091.1.57,2018.TE.15782.1.39,2018.TE.22091.1.56	ST-61 complex (100.0%) (n = 5)	432 (100.0%) (n = 5)		Cattle (100.0%) (n = 5)	2018 (100.0%) (n = 5)	78
MST-10x1.0	cluster_9	15	2018.TE.15782.1.16,2018.TE.13542.1.6,2018.TE.13542.1.13,2018.TE.12927.1.14,2018.TE.13542.1.5,2018.TE.15782.1.17,2018.TE.12927.1.7,2018.TE.13542.1.12,2018.TE.15782.1.21,2018.TE.13542.1.52,2020.TE.4117.1.75,2018.TE.12927.1.8,2018.TE.12927.1.15,2018.TE.15782.1.20,2018.TE.13542.1.51	ST-49 complex (100.0%) (n = 15)	3720 (100.0%) (n = 15)	6 food (raw milk) -9 animal	Cattle (100.0%) (n = 15)	2018 (93.3%), 2020 (6.7%) (n = 15)	583
MST-10x1.0	cluster_16	8	2017.TE.2432.1.59,2017.TE.2432.1.61,2017.TE.2432.1.57,2017.TE.2432.1.60,2017.TE.2432.1.67,2017.TE.2432.1.76,2017.TE.2432.1.58,2017.TE.2432.1.62	ST-206 complex (100.0%) (n = 8)	572 (100.0%) (n = 8)		Cattle (100.0%) (n = 8)	2016 (100.0%) (n = 8)	21
MST-10x1.0	cluster_5	4	2018.TE.20336.1.25,2018.TE.20336.1.22,2018.TE.20336.1.24,2018.TE.15155.1.10	ST-45 complex (100.0%) (n = 4)	25 (100.0%) (n = 4)		Cattle (100.0%) (n = 4)	2018 (100.0%) (n = 4)	0
MST-10x1.0	cluster_34	2	2017.TE.8356.1.8,2017.TE.8356.1.7	ST-21 complex (100.0%) (n = 2)	883 (100.0%) (n = 2)		Sheep (100.0%) (n = 2)	2017 (100.0%) (n = 2)	0
MST-10x1.0	cluster_14	8	2018.TE.16045.1.3,2018.TE.20336.1.10,2018.TE.20336.1.17,2018.TE.15155.1.7,2018.TE.16045.1.2,2018.TE.20336.1.16,2018.TE.16045.1.4,2018.TE.15155.1.5	ST-42 complex (100.0%) (n = 8)	42 (100.0%) (n = 8)		Cattle (100.0%) (n = 8)	2018 (100.0%) (n = 8)	0
MST-10x1.0	cluster_21	5	2018.TE.22091.1.65,2018.TE.22091.1.64,2018.TE.22091.1.66,2018.TE.15782.1.41,2018.TE.22091.1.63	EMPTY (100.0%) (n = 5)	1721 (100.0%) (n = 5)		Cattle (100.0%) (n = 5)	2018 (100.0%) (n = 5)	78
MST-10x1.0	cluster_10	15	2018.TE.20277.1.13,2018.TE.20277.1.16,2018.TE.16369.1.4,2018.TE.20277.1.5,2018.TE.20277.1.10,2018.TE.20277.1.12,2018.TE.20277.1.17,2018.TE.20277.1.11,2020.TE.4117.1.88,2018.TE.20277.1.14,2018.TE.20277.1.3,2018.TE.20277.1.2,2018.TE.16369.1.2,2018.TE.20277.1.15,2018.TE.20277.1.4	ST-21 complex (100.0%) (n = 15)	19 (100.0%) (n = 15)	1 food (carcass)- 14 animal	Sheep (100.0%) (n = 15)	2018 (93.3%), 2020 (6.7%) (n = 15)	588
MST-10x1.0	cluster_22	2	2018.TE.13542.1.8,2018.TE.12927.1.10	ST-21 complex (100.0%) (n = 2)	50 (100.0%) (n = 2)		Cattle (100.0%) (n = 2)	2018 (100.0%) (n = 2)	0
MST-10x1.0	cluster_8	34	2018.TE.22091.1.2,2018.TE.22091.1.19,2018.TE.22091.1.31,2018.TE.22091.1.81,2018.TE.15782.1.22,2018.TE.22091.1.28,2018.TE.22091.1.3,2018.TE.22091.1.8,2018.TE.22091.1.20,2018.TE.22091.1.37,2018.TE.22091.1.80,2018.TE.15782.1.29,2018.TE.15782.1.45,2018.TE.22091.1.43,2018.TE.22091.1.79,2018.TE.22091.1.39,2018.TE.22091.1.41,2018.TE.15782.1.31,2018.TE.22091.1.5,2018.TE.22091.1.17,2018.TE.22091.1.29,2018…	ST-21 complex (100.0%) (n = 34)	19 (100.0%) (n = 34)		Cattle (100.0%) (n = 34)	2018 (100.0%) (n = 34)	79
MST-10x1.0	cluster_13	3	2017.TE.13852.1.38,2018.TE.7587.1.2,2018.TE.7587.1.8	ST-206 complex (100.0%) (n = 3)	3335 (100.0%) (n = 3)		Cattle (100.0%) (n = 3)	2017 (100.0%) (n = 3)	48
MST-10x1.0	cluster_33	5	2018.TE.12927.1.11,2018.TE.13542.1.14,2018.TE.15782.1.6,2018.TE.12927.1.16,2018.TE.15782.1.7	ST-21 complex (100.0%) (n = 5)	50 (100.0%) (n = 5)	2 food (raw milk)-3 animal	Cattle (100.0%) (n = 5)	2018 (100.0%) (n = 5)	33
MST-10x1.0	cluster_1	6	2021.TE.54540.1.6,2021.TE.54540.1.7,2021.TE.54540.1.10,2021.TE.39524.1.91,2021.TE.54540.1.9,2021.TE.54540.1.8	ST-21 complex (100.0%) (n = 6)	50 (100.0%) (n = 6)		Sheep (100.0%) (n = 6)	2021 (83.3%), <NA> (16.7%) (n = 6)	7
MST-10x1.0	cluster_24	2	2021.TE.39524.1.3,2021.TE.39524.1.7	ST-61 complex (100.0%) (n = 2)	61 (100.0%) (n = 2)		Sheep (100.0%) (n = 2)	2019 (100.0%) (n = 2)	0
MST-10x1.0	cluster_30	2	2022.TE.34311.1.24,2022.TE.34311.1.23	EMPTY (100.0%) (n = 2)	441 (100.0%) (n = 2)		Cattle (100.0%) (n = 2)	2021 (100.0%) (n = 2)	0
MST-10x1.0	cluster_19	3	2018.TE.20336.1.2,2018.TE.20336.1.4,2018.TE.20336.1.5	ST-42 complex (100.0%) (n = 3)	42 (100.0%) (n = 3)		Cattle (100.0%) (n = 3)	2018 (100.0%) (n = 3)	0
MST-10x1.0	cluster_20	4	2018.TE.15782.1.10,2018.TE.15782.1.11,2018.TE.13542.1.2,2018.TE.12927.1.4	ST-206 complex (100.0%) (n = 4)	3335 (100.0%) (n = 4)	2 Food (raw milk)- 2 Animal	Cattle (100.0%) (n = 4)	2018 (100.0%) (n = 4)	33
MST-10x1.0	cluster_3	7	2018.TE.17980.1.7,2018.TE.17980.1.14,2018.TE.17980.1.6,2018.TE.17980.1.9,2018.TE.17980.1.10,2018.TE.17980.1.2,2018.TE.17980.1.4	ST-22 complex (100.0%) (n = 7)	1947 (100.0%) (n = 7)		Sheep (100.0%) (n = 7)	2018 (100.0%) (n = 7)	0
MST-10x1.0	cluster_2	10	2018.TE.15782.1.44,2018.TE.22091.1.74,2018.TE.15782.1.49,2018.TE.22091.1.73,2018.TE.22091.1.77,2018.TE.15782.1.43,2018.TE.22091.1.72,2018.TE.22091.1.75,2018.TE.22091.1.76,2018.TE.22091.1.78	ST-49 complex (100.0%) (n = 10)	49 (100.0%) (n = 10)		Cattle (100.0%) (n = 10)	2018 (100.0%) (n = 10)	78
MST-10x1.0	cluster_27	7	2018.TE.22091.1.42,2018.TE.22091.1.61,2018.TE.22091.1.62,2018.TE.22091.1.60,2018.TE.15782.1.34,2018.TE.22091.1.59,2018.TE.22091.1.40	ST-42 complex (100.0%) (n = 7)	42 (100.0%) (n = 7)		Cattle (100.0%) (n = 7)	2018 (100.0%) (n = 7)	79
MST-10x1.0	cluster_17	8	2018.TE.15782.1.9,2018.TE.15782.1.15,2018.TE.13542.1.4,2018.TE.12927.1.6,2018.TE.12927.1.12,2018.TE.13542.1.10,2018.TE.15782.1.8,2018.TE.15782.1.14	ST-45 complex (100.0%) (n = 8)	137 (100.0%) (n = 8)	4 food (raw milk)- 4 animal	Cattle (100.0%) (n = 8)	2018 (100.0%) (n = 8)	33
MST-10x1.0	cluster_29	2	2020.TE.4117.1.19,2020.TE.4117.1.2	ST-206 complex (100.0%) (n = 2)	227 (100.0%) (n = 2)		Cattle (50.0%), Sheep (50.0%) (n = 2)	2019 (100.0%) (n = 2)	7
MST-10x1.0	cluster_32	2	2021.TE.39524.1.46,2021.TE.39524.1.37	ST-22 complex (100.0%) (n = 2)	1947 (100.0%) (n = 2)		Sheep (100.0%) (n = 2)	2020 (100.0%) (n = 2)	0
MST-10x1.0	cluster_38	2	2020.TE.4117.1.73,2021.TE.39524.1.10	ST-21 complex (100.0%) (n = 2)	19 (100.0%) (n = 2)		Cattle (100.0%) (n = 2)	2019 (50.0%), 2020 (50.0%) (n = 2)	76
MST-10x1.0	cluster_6	27	2017.TE.13852.1.43,2017.TE.13852.1.46,2018.TE.13542.1.28,2018.TE.20277.1.8,2018.TE.20277.1.6,2017.TE.13852.1.44,2017.TE.13852.1.45,2017.TE.21233.1.27,2018.TE.16369.1.3,2017.TE.8356.1.9,2017.TE.8356.1.11,2020.TE.4117.1.84,2017.TE.8356.1.10,2021.TE.39524.1.32,2021.TE.39524.1.30,2021.TE.39524.1.35,2021.TE.39524.1.26,2021.TE.39524.1.53,2021.TE.39524.1.29,2021.TE.39524.1.50,2021.TE.39524.1.49,2021.TE.…	ST-21 complex (100.0%) (n = 27)	883 (100.0%) (n = 27)	Shhep: 5 food (carcass)-20 Animal; Cattle: 1 food (cheese), 1Animal	Sheep (92.6%), Cattle (7.4%) (n = 27)	2020 (48.1%), 2017 (29.6%), 2018 (18.5%), 2019 (3.7%) (n = 27)	1077
MST-10x1.0	cluster_31	6	2018.TE.20336.1.23,2018.TE.15155.1.19,2018.TE.15155.1.16,2018.TE.15155.1.18,2018.TE.15155.1.17,2018.TE.15155.1.20	ST-61 complex (100.0%) (n = 6)	61 (100.0%) (n = 6)	5 food (raw milk)- 1 animal	Cattle (100.0%) (n = 6)	2018 (100.0%) (n = 6)	1
MST-10x1.0	cluster_23	3	2018.TE.15155.1.11,2018.TE.15155.1.12,2018.TE.15155.1.14	ST-21 complex (100.0%) (n = 3)	21 (100.0%) (n = 3)		Cattle (100.0%) (n = 3)	2018 (100.0%) (n = 3)	0
MST-10x1.0	cluster_12	6	2017.TE.2432.1.56,2017.TE.2432.1.77,2017.TE.2432.1.54,2017.TE.2432.1.55,2017.TE.2432.1.66,2017.TE.21233.1.30	ST-353 complex (100.0%) (n = 6)	400 (100.0%) (n = 6)		Cattle (100.0%) (n = 6)	2016 (83.3%), 2017 (16.7%) (n = 6)	141
MST-10x1.0	cluster_15	4	2022.TE.49548.1.19,2022.TE.49548.1.17,2022.TE.49548.1.15,2022.TE.49548.1.18	ST-21 complex (100.0%) (n = 4)	50 (100.0%) (n = 4)		Cattle (100.0%) (n = 4)	2022 (100.0%) (n = 4)	0
MST-10x1.0	cluster_25	6	2020.TE.4117.1.50,2021.TE.39524.1.6,2021.TE.39524.1.5,2021.TE.39524.1.11,2021.TE.39524.1.8,2020.TE.4117.1.51	ST-42 complex (100.0%) (n = 6)	42 (100.0%) (n = 6)	2 food (carcass)-4 Animal	Cattle (66.7%), Sheep (33.3%) (n = 6)	2019 (100.0%) (n = 6)	7
MST-10x1.0	cluster_18	5	2018.TE.22091.1.106,2018.TE.15782.1.38,2018.TE.22091.1.104,2018.TE.22091.1.103,2018.TE.22091.1.105	EMPTY (100.0%) (n = 5)	1721 (100.0%) (n = 5)		Cattle (100.0%) (n = 5)	2018 (100.0%) (n = 5)	78
MST-10x1.0	cluster_39	2	2021.TE.39524.1.78,2021.TE.39524.1.90	EMPTY (100.0%) (n = 2)	13817* (100.0%) (n = 2)		Sheep (100.0%) (n = 2)	2021 (100.0%) (n = 2)	0
MST-10x1.0	cluster_40	4	2018.TE.16369.1.6,2018.TE.20277.1.18,2018.TE.20277.1.21,2018.TE.20277.1.20	ST-658 complex (100.0%) (n = 4)	658 (100.0%) (n = 4)		Sheep (100.0%) (n = 4)	2018 (100.0%) (n = 4)	55
MST-10x1.0	cluster_36	5	2018.TE.16045.1.6,2018.TE.16045.1.7,2018.TE.16045.1.5,2018.TE.16045.1.8,2018.TE.15155.1.9	ST-21 complex (100.0%) (n = 5)	21 (100.0%) (n = 5)		Cattle (100.0%) (n = 5)	2018 (100.0%) (n = 5)	0
MST-10x1.0	cluster_37	2	2020.TE.4117.1.32,2020.TE.4117.1.44	ST-21 complex (100.0%) (n = 2)	883 (100.0%) (n = 2)		Cattle (100.0%) (n = 2)	2019 (100.0%) (n = 2)	30
MST-7x1.0	cluster_11	9	2018.TE.15782.1.2,2018.TE.12927.1.5,2018.TE.13542.1.11,2018.TE.15782.1.18,2018.TE.15782.1.12,2018.TE.12927.1.13,2018.TE.13542.1.3,2018.TE.15782.1.13,2018.TE.15782.1.19	ST-21 complex (100.0%) (n = 9)	50 (100.0%) (n = 9)		Cattle (100.0%) (n = 9)	2018 (100.0%) (n = 9)	40
MST-7x1.0	cluster_26	2	2021.TE.39524.1.3,2021.TE.39524.1.7	ST-61 complex (100.0%) (n = 2)	61 (100.0%) (n = 2)		Sheep (100.0%) (n = 2)	2019 (100.0%) (n = 2)	0
MST-7x1.0	cluster_35	2	2017.TE.8356.1.8,2017.TE.8356.1.7	ST-21 complex (100.0%) (n = 2)	883 (100.0%) (n = 2)		Sheep (100.0%) (n = 2)	2017 (100.0%) (n = 2)	0
