# Supplementary material for: Genomic insights and survival dynamics of Campylobacter from ruminants in UHT milk, raw milk and dairy products
Source: Front Microbiol. 2026 Mar 11;17:1791201. doi: 10.3389/fmicb.2026.1791201 (PMC13013509; doi:10.3389/fmicb.2026.1791201)
Supplement: Supplementary file 5 [file Table_4.xlsx]

## Sheet: Foglio1
partition	cluster	cluster_length	samples	CC	ST	Source	Host	iso_year	timespan_days
MST-10x1.0	cluster_9	2	2021.TE.39524.1.39,2021.TE.39524.1.57	ST-828 complex (100.0%) (n = 2)	1556 (100.0%) (n = 2)		Sheep (100.0%) (n = 2)	2021 (100.0%) (n = 2)	0
MST-10x1.0	cluster_2	3	2020.TE.4117.1.78,2021.TE.39524.1.33,2021.TE.39524.1.34	ST-828 complex (100.0%) (n = 3)	827 (100.0%) (n = 3)		Sheep (100.0%) (n = 3)	2021 (66.7%), 2020 (33.3%) (n = 3)	361
MST-10x1.0	cluster_10	2	2021.TE.39524.1.60,2021.TE.39524.1.59	ST-828 complex (100.0%) (n = 2)	1016 (100.0%) (n = 2)		Sheep (100.0%) (n = 2)	2021 (100.0%) (n = 2)	0
MST-10x1.0	cluster_6	2	2020.TE.4117.1.86,2020.TE.4117.1.87	ST-828 complex (100.0%) (n = 2)	827 (100.0%) (n = 2)		Sheep (100.0%) (n = 2)	2020 (100.0%) (n = 2)	0
MST-10x1.0	cluster_1	13	2021.TE.39524.1.85,2021.TE.39524.1.82,2021.TE.39524.1.88,2021.TE.39524.1.87,2021.TE.39524.1.80,2021.TE.39524.1.79,2021.TE.39524.1.75,2021.TE.39524.1.70,2021.TE.39524.1.76,2021.TE.39524.1.74,2021.TE.39524.1.81,2021.TE.39524.1.73,2021.TE.39524.1.86	ST-828 complex (100.0%) (n = 13)	827 (100.0%) (n = 13)		Sheep (100.0%) (n = 13)	2021 (100.0%) (n = 13)	0
MST-10x1.0	cluster_4	2	2020.TE.4117.1.3,2021.TE.39524.1.45	ST-828 complex (100.0%) (n = 2)	827 (100.0%) (n = 2)		Sheep (100.0%) (n = 2)	2019 (50.0%), 2021 (50.0%) (n = 2)	492
MST-10x1.0	cluster_3	2	2020.TE.4117.1.63,2021.TE.39524.1.16	EMPTY (100.0%) (n = 2)	10304 (100.0%) (n = 2)		Cattle (50.0%), Sheep (50.0%) (n = 2)	2020 (50.0%), 2019 (50.0%) (n = 2)	47
MST-10x1.0	cluster_5	3	2021.TE.39524.1.61,2021.TE.39524.1.40,2021.TE.39524.1.52	ST-828 complex (100.0%) (n = 3)	827 (100.0%) (n = 3)		Sheep (100.0%) (n = 3)	2021 (100.0%) (n = 3)	0
MST-10x1.0	cluster_8	2	2021.TE.39524.1.89,2021.TE.39524.1.83	ST-828 complex (100.0%) (n = 2)	6991 (100.0%) (n = 2)		Sheep (100.0%) (n = 2)	2021 (100.0%) (n = 2)	0
MST-10x1.0	cluster_7	2	2021.TE.39524.1.42,2021.TE.39524.1.41	ST-828 complex (100.0%) (n = 2)	827 (100.0%) (n = 2)		Sheep (100.0%) (n = 2)	2021 (100.0%) (n = 2)	0
